# Supplementary material for: Disulfidptosis and Its Hub Gene Slc3a2 Involved in Ulcerative Colitis Pathogenesis, Disease Progression, and Patient Responses to Biologic Therapies
Source: Int J Mol Sci. 2024 Dec 17;25(24):13506. doi: 10.3390/ijms252413506 (PMC11728241; doi:10.3390/ijms252413506)
Supplement: Supplementary file 1 [file ijms-25-13506-s001.zip]

Archive with 11 entries (11 files):
- Supplementary Materials.pdf
- tablet S11 The correlation analysis of hub genes and immune cells.xlsx
- tablet S12 The correlation analysis of hub genes and immune factors.xlsx
- tablet S13-1 The correlation analysis of hub genes and immunoinhibitors.xlsx
- tablet S13-2 The correlation analysis of hub genes and immunoinhibitors1.xlsx
- tablet S14 The correlation analysis of hub genes and receptors.xlsx
- tablet S15 Correspondence table of hub genes and miRNA.xlsx
- tablet S16 Predicted results of small molecule drug.xlsx
- tablet S3 DEGs obtained from the training set.csv
- tablet S4 Module genes obtained from WGCNA.csv
- tablet S5 Interaction information of DEGs, DRGs, and module genes.xlsx
