# Supplementary material for: Disulfidptosis and Its Hub Gene Slc3a2 Involved in Ulcerative Colitis Pathogenesis, Disease Progression, and Patient Responses to Biologic Therapies
Source: Int J Mol Sci. 2024 Dec 17;25(24):13506. doi: 10.3390/ijms252413506 (PMC11728241; doi:10.3390/ijms252413506)
Supplement: Supplementary file 1 [file ijms-25-13506-s001.zip › tablet S11 The correlation analysis of hub genes and immune cells.xlsx]

## Sheet: 相关系数
gene	B.cells.naive	B.cells.memory	Plasma.cells	T.cells.CD8	T.cells.CD4.naive	T.cells.CD4.memory.resting	T.cells.CD4.memory.activated	T.cells.follicular.helper	T.cells.regulatory..Tregs.	T.cells.gamma.delta	NK.cells.resting	NK.cells.activated	Monocytes	Macrophages.M0	Macrophages.M1	Macrophages.M2	Dendritic.cells.resting	Dendritic.cells.activated	Mast.cells.resting	Mast.cells.activated	Eosinophils	Neutrophils
SLC3A2	-0.0625369	-0.0940224	0.133295	-0.0934592	-0.0188529	0.105618	0.240624	0.0428593	-0.164536	-0.15864	0.0549256	-0.0631347	0.205611	0.170994	0.0717258	-0.145466	-0.11583	0.294671	-0.1583	0.0532354	-0.135533	0.450413
FLNA	0.276909	-0.23153	-0.148785	0.0725494	0.013172	-0.0650884	0.213381	0.21598	-0.0373824	-0.168949	-0.028246	-0.0613912	0.118705	0.233896	0.144452	-0.0986166	-0.118126	0.20093	0.0110853	0.0036362	-0.14251	0.32804
CAPZB	-0.0441338	-0.0823673	0.178378	0.0210994	0.00363918	-0.0173454	0.0356639	-0.092106	-0.0317683	-0.00686468	0.00377786	-0.0331277	0.097261	0.0616988	-0.00268355	0.0351584	0.0615685	0.0674841	0.0249202	-0.0362823	0.0148022	0.147063
TLN1	0.167732	-0.140836	-0.0528474	-0.0160751	0.0320736	-0.0964878	0.145112	0.129231	-0.0147964	-0.208289	0.0240995	-0.0284875	0.185793	0.312874	0.121691	-0.209157	-0.136535	0.237053	-0.0182734	0.0046737	-0.201346	0.414718
RPN1	-0.162593	0.07363	0.342443	-0.0313834	-0.010312	-0.082421	0.198777	-0.0914026	-0.0610523	-0.105297	0.125442	-0.158418	0.153582	0.272966	0.123768	-0.145026	-0.105384	0.0685423	-0.104407	0.0316201	-0.156681	0.302918

## Sheet: P值
gene	B.cells.naive	B.cells.memory	Plasma.cells	T.cells.CD8	T.cells.CD4.naive	T.cells.CD4.memory.resting	T.cells.CD4.memory.activated	T.cells.follicular.helper	T.cells.regulatory..Tregs.	T.cells.gamma.delta	NK.cells.resting	NK.cells.activated	Monocytes	Macrophages.M0	Macrophages.M1	Macrophages.M2	Dendritic.cells.resting	Dendritic.cells.activated	Mast.cells.resting	Mast.cells.activated	Eosinophils	Neutrophils
SLC3A2	0.11922	0.0190071	0.000860532	0.0197385	0.638865	0.00838458	1.21229e-09	0.285859	3.73316e-05	7.07645e-05	0.171275	0.115724	2.30392e-07	1.80602e-05	0.0738501	0.000272658	0.00381904	6.30978e-14	7.33695e-05	0.184854	0.000701368	2.10378e-32
FLNA	2.06364e-12	5.14846e-09	0.000196122	0.0705878	0.743016	0.104856	7.74328e-08	5.32736e-08	0.351976	2.2795e-05	0.481945	0.126151	0.00302663	3.55458e-09	0.000301092	0.0138727	0.00317289	4.35556e-07	0.78261	0.927886	0.000363505	4.52801e-17
CAPZB	0.271762	0.0400152	7.61486e-06	0.599432	0.927827	0.66592	0.374568	0.021597	0.428999	0.864332	0.925085	0.409504	0.0152428	0.124261	0.946746	0.381381	0.125059	0.0926503	0.535025	0.366338	0.712542	0.000232874
TLN1	2.61517e-05	0.000426773	0.18808	0.689061	0.424574	0.0160764	0.000282288	0.00123754	0.71265	1.58955e-07	0.548561	0.478206	3.08569e-06	1.36266e-15	0.0023645	1.40805e-07	0.000639394	2.15448e-09	0.649212	0.907393	4.11846e-07	2.98781e-27
RPN1	4.62019e-05	0.0664872	1.48907e-18	0.434616	0.797433	0.0398852	5.80907e-07	0.0226218	0.128261	0.0085858	0.00172084	7.24545e-05	0.000120331	4.32828e-12	0.00198513	0.000284667	0.00853083	0.0876344	0.00916642	0.431156	8.70825e-05	1.14773e-14
