# Supplementary material for: Disulfidptosis and Its Hub Gene Slc3a2 Involved in Ulcerative Colitis Pathogenesis, Disease Progression, and Patient Responses to Biologic Therapies
Source: Int J Mol Sci. 2024 Dec 17;25(24):13506. doi: 10.3390/ijms252413506 (PMC11728241; doi:10.3390/ijms252413506)
Supplement: Supplementary file 1 [file ijms-25-13506-s001.zip › tablet S12 The correlation analysis of hub genes and immune factors.xlsx]

## Sheet: 相关系数
gene	CCL1	CCL2	CCL4	CCL5	CCL7	CCL8	CCL11	CCL13	CCL16	CCL17	CCL18	CCL19	CCL20	CCL21	CCL22	CCL23	CCL24	CCL25	CCL26	CCL27	CCL28	CX3CL1	CXCL1	CXCL2	CXCL3	CXCL5	CXCL6	CXCL8	CXCL9	CXCL10	CXCL11	CXCL12	CXCL13	CXCL14	CXCL16	CXCL17	XCL1
SLC3A2	-0.042985	0.301846	0.30987	0.243721	0.269687	0.118421	0.0812998	0.0148885	-0.0952309	0.134987	0.341965	0.0551964	0.0776095	0.179154	0.313131	-0.107873	0.251946	0.0322047	0.0436484	0.00793892	-0.206193	0.25734	0.313484	0.24623	0.349252	0.441992	0.427731	0.485052	0.136075	0.260987	0.255005	0.27141	0.185578	-0.138558	0.445227	0.273853	0.0026783
FLNA	0.0772256	0.545779	0.196844	0.263927	0.238583	0.157901	0.375662	0.0640399	-0.00452945	0.308673	0.414482	0.441969	-0.199835	0.597632	0.513136	-0.0688142	0.12407	-0.00281689	0.057072	0.223591	-0.40706	0.422145	0.14713	0.0426587	0.0959958	0.370642	0.332545	0.315632	0.111237	0.221268	0.194216	0.633494	0.480363	-0.0333132	0.260317	0.0426104	0.0550156
CAPZB	0.078237	0.137557	-0.00120109	0.101161	0.169039	0.0625643	0.134004	-0.0371317	-0.00885811	0.0692787	0.064499	-0.0379077	0.0120503	0.0186836	0.0810438	-0.0679804	0.310096	-0.036278	0.067665	0.0950418	0.0253799	0.0411591	-0.09175	-0.112223	-0.00202368	0.144242	0.0723565	0.115105	-0.0474127	0.0578709	0.0692885	0.154606	-0.0277381	0.152016	0.148376	0.0152984	-0.0165203
TLN1	0.160777	0.448019	0.192513	0.197518	0.219759	0.0889438	0.246049	-0.0705405	0.0369555	0.229249	0.322258	0.262958	-0.168009	0.371994	0.430386	-0.106058	0.13876	0.0180974	0.0387266	0.285658	-0.330808	0.299647	0.146136	0.0388306	0.109628	0.420238	0.31243	0.332382	0.107419	0.170331	0.172088	0.504014	0.344064	-0.0791745	0.338771	0.0740861	-0.0151717
RPN1	0.0041254	0.136671	0.175082	-0.0172618	0.219162	-0.0461439	0.126559	0.00355573	-0.0562723	0.0566111	0.223116	-0.0389061	0.0985542	0.0181952	0.0363303	-0.276987	0.2322	-0.136178	0.0748349	0.018884	0.0452428	0.130455	0.29059	0.246317	0.339307	0.293876	0.32314	0.251201	0.128701	0.138838	0.198193	0.125985	0.0404029	-0.0769618	0.342144	0.260633	-0.199993

## Sheet: P值
gene	CCL1	CCL2	CCL4	CCL5	CCL7	CCL8	CCL11	CCL13	CCL16	CCL17	CCL18	CCL19	CCL20	CCL21	CCL22	CCL23	CCL24	CCL25	CCL26	CCL27	CCL28	CX3CL1	CXCL1	CXCL2	CXCL3	CXCL5	CXCL6	CXCL8	CXCL9	CXCL10	CXCL11	CXCL12	CXCL13	CXCL14	CXCL16	CXCL17	XCL1
SLC3A2	0.284448	1.4368e-14	2.61415e-15	7.30782e-10	7.94343e-12	0.00309747	0.0426739	0.710942	0.0175168	0.000737502	1.67269e-18	0.169171	0.0530393	6.93994e-06	1.28844e-15	0.00708566	1.84177e-10	0.422683	0.277074	0.843357	2.1264e-07	7.26057e-11	1.19278e-15	4.82468e-10	2.78233e-19	3.92911e-31	4.65306e-29	5.05935e-38	0.000667219	3.82185e-11	1.08931e-10	5.77972e-12	3.16938e-06	0.00052941	1.28856e-31	3.66795e-12	0.946851
FLNA	0.0542292	1.43043e-49	7.50245e-07	2.26217e-11	1.68579e-09	7.65517e-05	2.78883e-22	0.110584	0.910239	3.38257e-15	3.2172e-27	3.96019e-31	5.04421e-07	1.73369e-61	4.48788e-43	0.0863815	0.00193484	0.944105	0.155123	1.734e-08	3.1823e-26	2.84058e-28	0.000231321	0.288123	0.0166273	1.08915e-21	1.58667e-17	7.44297e-16	0.00548153	2.45315e-08	1.05791e-06	4.30893e-71	3.18283e-37	0.406885	4.30335e-11	0.28867	0.170573
CAPZB	0.0511416	0.000581451	0.976151	0.0115909	2.25652e-05	0.119058	0.000806784	0.355217	0.825497	0.0842745	0.108046	0.345245	0.764223	0.641881	0.043333	0.09027	2.48993e-15	0.366394	0.091777	0.017743	0.527516	0.305422	0.0221105	0.00507764	0.959828	0.000307329	0.0713411	0.00404687	0.2377	0.149415	0.0842307	0.000108208	0.489863	0.000141355	0.000204318	0.703354	0.680915
TLN1	5.62699e-05	4.87589e-32	1.3187e-06	6.86357e-07	3.06689e-08	0.026542	4.97237e-10	0.07876	0.357505	7.33128e-09	1.69628e-16	2.69073e-11	2.53481e-05	7.56343e-22	1.94628e-29	0.00811554	0.000519484	0.652366	0.334917	3.81909e-13	2.38232e-17	2.27124e-14	0.000255252	0.33362	0.00620264	5.22645e-28	1.50132e-15	1.64847e-17	0.00733183	1.94815e-05	1.59277e-05	2.21112e-41	1.00247e-18	0.048412	3.61803e-18	0.0648161	0.705697
RPN1	0.918216	0.000631405	1.12456e-05	0.667433	3.34862e-08	0.250505	0.00156287	0.929478	0.161	0.15849	1.86207e-08	0.33268	0.0139333	0.650612	0.365703	2.03328e-12	4.63777e-09	0.00066088	0.0621478	0.638313	0.259887	0.00111039	1.43725e-13	4.75567e-10	3.18099e-18	7.41562e-14	1.38949e-16	2.09116e-10	0.00129663	0.000515664	6.27719e-07	0.00164233	0.314402	0.0550594	1.60136e-18	4.0693e-11	4.93904e-07
