# Supplementary material for: Disulfidptosis and Its Hub Gene Slc3a2 Involved in Ulcerative Colitis Pathogenesis, Disease Progression, and Patient Responses to Biologic Therapies
Source: Int J Mol Sci. 2024 Dec 17;25(24):13506. doi: 10.3390/ijms252413506 (PMC11728241; doi:10.3390/ijms252413506)
Supplement: Supplementary file 1 [file ijms-25-13506-s001.zip › tablet S13-1 The correlation analysis of hub genes and immunoinhibitors.xlsx]

## Sheet: 相关系数
gene	CD86	CD40	ICOSLG	IL10	CD80	TMIGD2	CD40LG	LTA	TNFRSF13C	TNFRSF9	CTLA4	PVR	PDCD1LG2	NT5E	ULBP1	TNFSF18	TGFBR1	RAET1E	CD276	TNFRSF13B	VTCN1	TNFRSF18	TNFSF4	MICB	TNFSF9	TGFB1	IL6	KLRK1	CD28	TNFRSF8	CD70
SLC3A2	0.423812	0.304484	0.0638073	0.224411	0.290032	-0.155955	-0.00417324	0.132311	0.147644	0.323688	0.362487	0.0630019	0.33958	0.122392	-0.0462234	-0.0830989	0.0631483	0.0199054	0.427162	0.0639681	-0.00333982	0.291774	-0.0891786	0.355135	0.152787	0.546191	0.382267	-0.0889983	0.25584	0.264056	0.292157
FLNA	0.433609	0.524167	0.178827	0.202082	0.301267	-0.0111625	0.186963	0.326798	0.376404	0.44313	0.494784	-0.190057	0.439351	-0.109714	-0.0400058	-0.11547	0.302695	0.0267962	0.466267	0.197638	-0.00927177	0.259752	0.0323807	0.329445	0.142413	0.570484	0.371261	0.0725019	0.457763	0.411219	0.289372
CAPZB	0.162089	0.155763	0.159566	0.0345528	-0.00945729	0.0600946	0.0504064	0.117491	0.0149935	0.150752	0.147825	0.0843632	0.0878436	0.156659	0.0674373	0.000342286	-0.133575	0.0652123	0.380555	0.0171029	0.0717968	0.0693126	-0.180392	0.0382287	0.00362043	0.268833	0.0176251	-0.171055	0.00996007	0.152778	0.148744
TLN1	0.356574	0.551865	0.19231	0.11177	0.283995	0.0994374	0.154924	0.343579	0.317187	0.434753	0.465078	-0.0387786	0.398193	-0.0745512	0.0723174	-0.0552456	0.303749	0.111766	0.490802	0.251676	0.0495561	0.293304	-0.112539	0.261736	0.205791	0.591787	0.356271	-0.0869694	0.368055	0.47412	0.365249
RPN1	0.161226	0.143721	-0.020346	-0.0083771	0.0365344	-0.125459	-0.138119	-0.0212394	0.0057541	0.141376	0.0965547	0.216451	0.0683123	0.159946	-0.0127507	-0.0887475	0.0507498	0.0670408	0.29244	-0.0279988	-0.00607563	0.217161	-0.208085	0.154817	0.147271	0.243737	0.177482	-0.14938	0.0126619	0.181738	0.236185

## Sheet: P值
gene	CD86	CD40	ICOSLG	IL10	CD80	TMIGD2	CD40LG	LTA	TNFRSF13C	TNFRSF9	CTLA4	PVR	PDCD1LG2	NT5E	ULBP1	TNFSF18	TGFBR1	RAET1E	CD276	TNFRSF13B	VTCN1	TNFRSF18	TNFSF4	MICB	TNFSF9	TGFB1	IL6	KLRK1	CD28	TNFRSF8	CD70
SLC3A2	1.66138e-28	8.25286e-15	0.111887	1.53274e-08	1.60708e-13	9.39887e-05	0.917271	0.000940494	0.000219808	1.22695e-16	9.47208e-21	0.116494	2.97823e-18	0.00222962	0.249689	0.0382752	0.115646	0.620254	5.60362e-29	0.110984	0.93375	1.13346e-13	0.0261439	6.31595e-20	0.000130606	1.17151e-49	4.47721e-23	0.0264493	9.42628e-11	2.21016e-11	1.04934e-13
FLNA	6.68533e-30	3.43058e-45	7.217e-06	3.72915e-07	1.62174e-14	0.781135	2.66706e-06	6.0283e-17	2.27521e-22	2.65806e-31	1.01467e-39	1.80562e-06	9.67816e-31	0.00616202	0.319185	0.00393084	1.20297e-14	0.504727	6.7759e-35	6.75623e-07	0.817488	4.75476e-11	0.420152	3.2711e-17	0.000366935	5.52029e-55	9.21798e-22	0.0707726	1.52708e-33	8.87201e-27	1.83285e-13
CAPZB	4.88143e-05	9.58986e-05	6.40995e-05	0.389641	0.813902	0.134369	0.209333	0.00334105	0.708996	0.000160805	0.000215869	0.0354193	0.0284777	8.72849e-05	0.0928772	0.993203	0.000838925	0.104195	7.22116e-23	0.670312	0.073564	0.0841226	5.97949e-06	0.341172	0.928198	9.29147e-12	0.660866	1.79342e-05	0.804204	0.000130731	0.000196915
TLN1	4.37333e-20	7.30398e-51	1.35358e-06	0.00525991	5.2877e-13	0.0130969	0.000104683	1.12893e-18	5.27783e-16	4.56172e-30	1.05309e-34	0.334268	4.56443e-25	0.0631482	0.0714944	0.16879	9.63708e-15	0.0052616	5.10008e-39	1.92868e-10	0.217129	8.32557e-14	0.00495396	3.3461e-11	2.24753e-07	4.91331e-60	4.7256e-20	0.0301011	2.17784e-21	3.52658e-36	4.58388e-21
RPN1	5.36049e-05	0.000323306	0.612534	0.834833	0.363015	0.00171834	0.000551678	0.597012	0.886117	0.000405334	0.0160027	4.97544e-08	0.0887053	6.15352e-05	0.75096	0.0268788	0.206243	0.0948185	9.91192e-14	0.485791	0.8798	4.48778e-08	1.63543e-07	0.000105856	0.000228113	7.28925e-10	8.47259e-06	0.000184725	0.752637	5.08006e-06	2.47405e-09
