# Supplementary material for: Disulfidptosis and Its Hub Gene Slc3a2 Involved in Ulcerative Colitis Pathogenesis, Disease Progression, and Patient Responses to Biologic Therapies
Source: Int J Mol Sci. 2024 Dec 17;25(24):13506. doi: 10.3390/ijms252413506 (PMC11728241; doi:10.3390/ijms252413506)
Supplement: Supplementary file 1 [file ijms-25-13506-s001.zip › tablet S13-2 The correlation analysis of hub genes and immunoinhibitors1.xlsx]

## Sheet: 相关系数
gene	TNFSF15	CD27	LGALS9	HHLA2	C10orf54	TNFSF13	IL6R	CD48	TNFSF13B	IL10RB	TNFRSF17	TNFRSF25	TNFRSF14	ENTPD1	CD244	CD96	LAG3	TMEM173	TIGIT	IL2RA	TNFSF14	CD274	IDO1	BTLA	ICOS	CD160	PDCD1	TNFRSF4	HAVCR2	KDR
SLC3A2	0.243261	0.46266	-0.121836	-0.314697	0.599336	0.0805618	0.223096	0.327968	0.286216	0.0412079	0.431634	0.0566231	0.0666157	0.428424	0.112004	-0.0055402	0.401478	0.153043	0.175024	0.410876	0.247514	0.443578	0.313483	0.187702	0.249743	-0.250056	0.0566587	0.101966	0.465613	0.410714
FLNA	0.115069	0.425632	-0.285844	-0.568618	0.523375	-0.136963	0.0298722	0.400149	0.393226	-0.376457	0.187949	0.160779	0.0721994	0.551547	0.124379	0.132578	0.463249	0.339967	0.342577	0.322925	0.389255	0.282307	0.192591	0.339865	0.376781	-0.165819	0.159079	-0.0447218	0.486081	0.523337
CAPZB	-0.0451875	0.0656602	0.175583	0.00354028	0.239402	0.182729	-0.133686	0.0183346	0.0880262	0.166323	0.0072018	0.0866328	0.0472306	0.0802384	0.0487709	-0.0576417	0.159967	0.194623	0.0686764	0.124607	0.199695	0.101974	0.132599	0.00661515	-0.0074947	-0.165468	0.024071	0.315558	0.151944	0.254967
TLN1	0.0984382	0.357731	-0.210365	-0.476249	0.565962	-0.0575183	-0.00578293	0.295091	0.29615	-0.330478	0.0779373	0.186031	0.0134959	0.458173	0.096367	0.0607783	0.368619	0.286626	0.223908	0.344614	0.391654	0.315113	0.237683	0.211755	0.276355	-0.138857	0.214286	0.0125306	0.387536	0.501011
RPN1	0.173035	0.357594	-0.0538593	-0.230632	0.211473	0.31329	-0.0785255	0.022719	0.0697843	-0.0226029	0.363566	-0.0351454	-0.0324263	0.27294	-0.0489785	-0.14804	0.27211	0.195153	0.106447	0.331678	0.0564272	0.298744	0.235171	0.0461952	0.0533366	-0.315211	0.0570042	0.309205	0.234135	0.352185

## Sheet: p值
gene	TNFSF15	CD27	LGALS9	HHLA2	C10orf54	TNFSF13	IL6R	CD48	TNFSF13B	IL10RB	TNFRSF17	TNFRSF25	TNFRSF14	ENTPD1	CD244	CD96	LAG3	TMEM173	TIGIT	IL2RA	TNFSF14	CD274	IDO1	BTLA	ICOS	CD160	PDCD1	TNFRSF4	HAVCR2	KDR
SLC3A2	7.88228e-10	2.56759e-34	0.00233591	9.14285e-16	6.45396e-62	0.0445976	1.86754e-08	4.60434e-17	3.42317e-13	0.304848	1.28858e-29	0.158402	0.0969361	3.7089e-29	0.00516492	0.890323	1.71774e-25	0.000127203	1.13222e-05	9.86666e-27	3.89439e-10	2.2785e-31	1.19315e-15	2.43121e-06	2.6773e-10	2.53931e-10	0.15814	0.0109419	8.63575e-35	1.03708e-26
FLNA	0.00405844	9.22063e-29	3.68242e-13	1.4683e-54	4.89604e-45	0.000614521	0.457071	2.55382e-25	1.96007e-24	2.24253e-22	2.35701e-06	5.62542e-05	0.0719594	8.54652e-51	0.00188462	0.00091815	2.06787e-34	2.71293e-18	1.44138e-18	1.45869e-16	6.17358e-24	7.33877e-13	1.30543e-06	2.78073e-18	2.05132e-22	3.23852e-05	6.75257e-05	0.26542	3.36608e-38	4.98106e-45
CAPZB	0.26047	0.101833	1.06036e-05	0.929784	1.47742e-09	4.50214e-06	0.000830506	0.648115	0.0281482	3.06207e-05	0.857739	0.030747	0.239509	0.0454636	0.224511	0.151036	6.13944e-05	1.00342e-06	0.0870146	0.00184839	5.13994e-07	0.0109359	0.000916416	0.869218	0.852018	3.36732e-05	0.549034	7.56647e-16	0.000142405	1.09637e-10
TLN1	0.0140466	3.25007e-20	1.18813e-07	1.56156e-36	5.8484e-54	0.151914	0.88555	5.79333e-14	4.66659e-14	2.57249e-17	0.0520407	2.99573e-06	0.736928	1.31673e-33	0.0162102	0.129986	1.87354e-21	3.15751e-13	1.65341e-08	8.76177e-19	3.09206e-24	8.34445e-16	1.94773e-09	9.76115e-08	2.29127e-12	0.000514776	6.8019e-08	0.755119	1.00956e-23	7.77842e-41
RPN1	1.42759e-05	3.36678e-20	0.179752	5.92026e-09	1.01602e-07	1.24454e-15	0.0502883	0.571704	0.0820284	0.573671	7.13921e-21	0.381557	0.419497	4.34946e-12	0.222543	0.000211293	5.07617e-12	9.36471e-07	0.00788382	1.94421e-17	0.159849	2.73838e-14	2.9063e-09	0.249978	0.184019	8.16656e-16	0.155615	3.01672e-15	3.42291e-09	1.33357e-19
