# Supplementary material for: Disulfidptosis and Its Hub Gene Slc3a2 Involved in Ulcerative Colitis Pathogenesis, Disease Progression, and Patient Responses to Biologic Therapies
Source: Int J Mol Sci. 2024 Dec 17;25(24):13506. doi: 10.3390/ijms252413506 (PMC11728241; doi:10.3390/ijms252413506)
Supplement: Supplementary file 1 [file ijms-25-13506-s001.zip › tablet S14 The correlation analysis of hub genes and receptors.xlsx]

## Sheet: 关联系数
gene	CCR1	CCR2	CCR3	CCR4	CCR5	CCR6	CCR7	CCR8	CCR9	CCR10	CXCR1	CXCR2	CXCR3	CXCR4	CXCR5	CXCR6	XCR1	CX3CR1
SLC3A2	0.468707	0.333316	0.0457654	0.125921	0.237841	0.225295	0.133191	-0.0802026	-0.0664963	0.371069	0.420533	0.481095	0.265531	0.326392	0.065335	0.26776	0.27079	0.180975
FLNA	0.322783	0.306109	0.109811	0.336263	0.250914	0.327778	0.426151	0.0513299	-0.115813	0.0543546	0.309391	0.333596	0.179559	0.560608	0.369475	0.139362	0.249718	0.214116
CAPZB	0.0785808	0.0739007	0.174995	0.118154	-0.00164998	0.117867	0.00921273	-0.00608341	-0.193885	0.106806	0.0733889	0.117802	0.166527	0.061912	0.0758818	0.107066	0.211626	-0.0974036
TLN1	0.318208	0.176897	0.164549	0.330333	0.171883	0.239559	0.32829	0.126547	-0.093119	0.0712775	0.394796	0.415237	0.217206	0.452207	0.44842	0.103215	0.305413	0.172346
RPN1	0.131076	0.201954	0.06976	-0.0473864	0.110955	0.153241	-0.00145115	-0.0320663	-0.099324	0.302949	0.208548	0.28352	0.193685	0.11058	-0.0380677	0.219579	0.119256	-0.0821154

## Sheet: P值
gene	CCR1	CCR2	CCR3	CCR4	CCR5	CCR6	CCR7	CCR8	CCR9	CCR10	CXCR1	CXCR2	CXCR3	CXCR4	CXCR5	CXCR6	XCR1	CX3CR1
SLC3A2	2.72725e-35	1.32377e-17	0.254417	0.00165132	1.89915e-09	1.34117e-08	0.000868678	0.0455601	0.0975375	9.7087e-22	4.7576e-28	2.39339e-37	1.69446e-11	6.61797e-17	0.103543	1.13058e-11	6.48211e-12	5.57307e-06
FLNA	1.50647e-16	5.8494e-15	0.00611667	6.58942e-18	2.19569e-10	4.81121e-17	7.79001e-29	0.201098	0.00382428	0.175777	2.89871e-15	1.23901e-17	6.61067e-06	9.13214e-53	1.48978e-21	0.000490829	2.68859e-10	6.96982e-08
CAPZB	0.050126	0.0654914	1.13606e-05	0.00316585	0.967242	0.00324045	0.81863	0.879648	1.10444e-06	0.00767581	0.0673849	0.0032576	2.99318e-05	0.122963	0.0585698	0.00752784	9.94201e-08	0.0150933
TLN1	4.20668e-16	9.08101e-06	3.72775e-05	2.6612e-17	1.63076e-05	1.44058e-09	4.27444e-17	0.00156446	0.0201921	0.0756769	1.23989e-24	2.53985e-27	4.4583e-08	1.1156e-32	4.23755e-32	0.00999877	6.77999e-15	1.54597e-05
RPN1	0.00105068	3.79406e-07	0.0821355	0.237961	0.00560204	0.000124644	0.971188	0.42468	0.0132017	1.14039e-14	1.53323e-07	5.80008e-13	1.13339e-06	0.00576617	0.343211	3.14912e-08	0.00289293	0.0406295
