# Supplementary material for: Disulfidptosis and Its Hub Gene Slc3a2 Involved in Ulcerative Colitis Pathogenesis, Disease Progression, and Patient Responses to Biologic Therapies
Source: Int J Mol Sci. 2024 Dec 17;25(24):13506. doi: 10.3390/ijms252413506 (PMC11728241; doi:10.3390/ijms252413506)
Supplement: Supplementary file 1 [file ijms-25-13506-s001.zip › tablet S15 Correspondence table of hub genes and miRNA.xlsx]

## Sheet: Sheet2
miRNA （logFC小于-0.05）	mature_mirna_id	target_symbol
ppy-mir-422a	hsa-miR-124-3p	TLN1
mmu-mir-215	hsa-miR-124-3p	TLN1
hsa-mir-378c	hsa-miR-124-3p	TLN1
hsa-mir-422a	hsa-miR-760	TLN1
rno-mir-378	hsa-miR-92b-3p	TLN1
mmu-mir-378	hsa-miR-484	TLN1
ptr-mir-378	hsa-miR-186-5p	TLN1
mml-mir-422a	hsa-miR-222-3p	TLN1
ptr-mir-422a	hsa-miR-92a-3p	TLN1
hsa-mir-378	hsa-miR-25-3p	TLN1
eca-mir-378	hsa-let-7b-5p	TLN1
mml-mir-378	hsa-miR-218-5p	TLN1
ssc-mir-378	hsa-miR-2681-5p	TLN1
xtr-mir-320	hsa-miR-3682-5p	TLN1
cfa-mir-378	hsa-miR-372-5p	TLN1
bta-mir-378	hsa-miR-371a-5p	TLN1
ppy-mir-378	hsa-miR-616-5p	TLN1
hsa-mir-151	hsa-miR-373-5p	TLN1
rno-mir-147	hsa-miR-371b-5p	TLN1
dre-miR-194b	hsa-miR-6827-3p	TLN1
xtr-mir-200b	hsa-miR-340-3p	TLN1
oan-mir-200b	hsa-miR-3613-3p	TLN1
mml-mir-151	hsa-miR-3613-3p	TLN1
tgu-mir-147	hsa-miR-4282	TLN1
gga-mir-200b	hsa-miR-6513-5p	TLN1
rno-mir-151	hsa-miR-887-5p	TLN1
bta-mir-147	hsa-miR-3913-5p	TLN1
ppy-mir-147b	hsa-miR-3122	TLN1
cfa-mir-147	hsa-miR-450a-1-3p	TLN1
bta-mir-151	hsa-miR-6780a-5p	TLN1
tni-mir-200b	hsa-miR-6779-5p	TLN1
bta-mir-320b	hsa-miR-3689c	TLN1
bta-mir-200b	hsa-miR-3689b-3p	TLN1
cfa-mir-362	hsa-miR-3689a-3p	TLN1
dre-mir-200b	hsa-miR-30b-3p	TLN1
mmu-mir-194-2	hsa-miR-1273h-5p	TLN1
eca-mir-196b	hsa-miR-6788-5p	TLN1
ppy-mir-151	hsa-miR-30c-2-3p	TLN1
spu-miR-10	hsa-miR-30c-1-3p	TLN1
eca-mir-200b	hsa-miR-7977	TLN1
dpu-mir-8	hsa-miR-920	TLN1
hsa-mir-1973	hsa-miR-6726-5p	TLN1
csa-mir-200	hsa-miR-5591-5p	TLN1
ssc-miR-151-5p	hsa-miR-4300	TLN1
hsa-mir-200b	hsa-miR-6090	TLN1
mmu-mir-147	hsa-miR-6827-5p	TLN1
tgu-mir-200b	hsa-miR-1827	TLN1
dre-mir-192	hsa-miR-4649-3p	TLN1
fru-mir-192	hsa-miR-544b	TLN1
mmu-mir-200b	hsa-miR-383-3p	TLN1
xtr-mir-215	hsa-miR-940	TLN1
fru-mir-200b	hsa-miR-6893-5p	TLN1
tni-mir-192	hsa-miR-6808-5p	TLN1
mdo-mir-200b	hsa-miR-4293	TLN1
tni-mir-200a	hsa-miR-6821-5p	TLN1
hsa-mir-378	hsa-miR-1268b	TLN1
dre-mir-200c	hsa-miR-1268a	TLN1
ssc-mir-30d	hsa-miR-24-3p	TLN1
ptr-miR-320d	hsa-miR-4284	TLN1
rno-mir-192	hsa-miR-561-5p	TLN1
hsa-mir-147b	hsa-miR-6830-5p	TLN1
mmu-mir-151	hsa-miR-8080	TLN1
sla-miR-10a	hsa-miR-193b-3p	TLN1
xtr-mir-192	hsa-miR-193a-3p	TLN1
hsa-miR-320d	hsa-miR-1229-5p	TLN1
bfl-mir-200a	hsa-miR-1275	TLN1
age-miR-10a	hsa-miR-197-5p	TLN1
xtr-mir-10a	hsa-miR-3115	TLN1
csa-mir-141	hsa-miR-3132	TLN1
bta-mir-30d	hsa-miR-4271	TLN1
hsa-mir-4284	hsa-miR-4447	TLN1
ssc-mir-192	hsa-miR-4472	TLN1
mml-mir-192	hsa-miR-4525	TLN1
mdo-mir-200a	hsa-miR-4651	TLN1
bta-mir-192	hsa-miR-4662a-3p	TLN1
mmu-mir-192	hsa-miR-4665-5p	TLN1
ptr-mir-147b	hsa-miR-4723-5p	TLN1
ppy-miR-320d	hsa-miR-4725-3p	TLN1
hsa-miR-194-star	hsa-miR-4731-5p	TLN1
ptr-mir-192	hsa-miR-5010-5p	TLN1
ptr-mir-10a	hsa-miR-5698	TLN1
cfa-mir-151	hsa-miR-608	TLN1
oan-mir-30d	hsa-miR-625-5p	TLN1
oan-mir-192	hsa-miR-637	TLN1
rno-mir-215	hsa-miR-6751-5p	TLN1
tgu-mir-30d	hsa-miR-6752-5p	TLN1
cfa-mir-192	hsa-miR-6756-5p	TLN1
eca-mir-192	hsa-miR-6766-5p	TLN1
hsa-mir-192	hsa-miR-6769a-3p	TLN1
ssc-mir-320	hsa-miR-6780b-5p	TLN1
dre-mir-200a	hsa-miR-6782-5p	TLN1
ssc-miR-19b	hsa-miR-6803-5p	TLN1
mmu-mir-378	hsa-miR-6835-5p	TLN1
ppa-miR-10a	hsa-miR-6842-5p	TLN1
oan-mir-192	hsa-miR-6870-5p	TLN1
hsa-mir-378	hsa-miR-7110-5p	TLN1
eca-mir-151	hsa-miR-7111-5p	TLN1
bmo-mir-3310	hsa-miR-92a-2-5p	TLN1
ptr-miR-19b	hsa-miR-130b-3p	CAPZB
dgr-mir-92b	hsa-miR-34a-5p	CAPZB
ppy-mir-192	hsa-miR-1915-5p	CAPZB
rno-miR-19b	hsa-miR-484	CAPZB
fru-mir-19b	hsa-miR-324-3p	CAPZB
sla-miR-19b	hsa-miR-3934-5p	CAPZB
dre-mir-19b	hsa-miR-218-5p	CAPZB
cfa-mir-335	hsa-miR-6885-5p	CAPZB
cte-mir-92c	hsa-miR-328-5p	CAPZB
mmu-mir-200a	hsa-miR-4745-3p	CAPZB
lgi-mir-92	hsa-miR-1538	CAPZB
ppy-miR-320b	hsa-miR-766-5p	CAPZB
cfa-mir-30d	hsa-miR-7-5p	CAPZB
cin-mir-141	hsa-miR-483-5p	CAPZB
xla-miR-19b	hsa-miR-887-5p	CAPZB
ppy-miR-320c	hsa-miR-6780a-5p	CAPZB
eca-mir-10a	hsa-miR-6779-5p	CAPZB
mdo-mir-10a	hsa-miR-3689c	CAPZB
fru-mir-200a	hsa-miR-3689b-3p	CAPZB
mml-mir-200c	hsa-miR-3689a-3p	CAPZB
ggo-miR-19b	hsa-miR-30b-3p	CAPZB
mml-miR-19b	hsa-miR-1273h-5p	CAPZB
lla-miR-19b	hsa-miR-6788-5p	CAPZB
hsa-mir-196b	hsa-miR-30c-2-3p	CAPZB
oan-mir-19b	hsa-miR-30c-1-3p	CAPZB
gga-mir-30d	hsa-miR-6799-5p	CAPZB
xla-miR-92a	hsa-miR-6883-5p	CAPZB
mdo-mir-19b	hsa-miR-6785-5p	CAPZB
rno-mir-10a	hsa-miR-4728-5p	CAPZB
bta-mir-19b	hsa-miR-149-3p	CAPZB
gga-mir-19b	hsa-miR-7106-5p	CAPZB
hsa-miR-320c	hsa-miR-8085	CAPZB
eca-mir-532	hsa-miR-6731-5p	CAPZB
hsa-mir-194-2	hsa-miR-1273f	CAPZB
mdo-mir-200c	hsa-miR-4518	CAPZB
tni-mir-19b	hsa-miR-1266-5p	CAPZB
hsa-mir-151	hsa-miR-6754-5p	CAPZB
dse-mir-10	hsa-miR-4441	CAPZB
hsa-mir-200b	hsa-miR-4270	CAPZB
ptr-miR-320b	hsa-miR-211-3p	CAPZB
hsa-mir-200c	hsa-miR-1322	CAPZB
eca-mir-19b	hsa-miR-6760-5p	CAPZB
tgu-mir-200b	hsa-miR-185-5p	CAPZB
gga-mir-200a	hsa-miR-4644	CAPZB
rno-mir-378	hsa-miR-4306	CAPZB
mml-mir-361	hsa-miR-652-3p	CAPZB
mmu-mir-200c	hsa-miR-147b	CAPZB
lca-miR-19b	hsa-miR-25-3p	CAPZB
age-miR-19b	hsa-miR-3202	CAPZB
hsa-mir-1979	hsa-miR-32-5p	CAPZB
ppy-mir-200c	hsa-miR-363-3p	CAPZB
rno-mir-378	hsa-miR-367-3p	CAPZB
ptr-miR-320c	hsa-miR-4325	CAPZB
bta-mir-10a	hsa-miR-4325	CAPZB
bta-mir-200c	hsa-miR-4468	CAPZB
ppy-mir-196b	hsa-miR-4747-5p	CAPZB
sko-miR-10	hsa-miR-5196-5p	CAPZB
hsa-miR-19b	hsa-miR-548ad-3p	CAPZB
mmu-mir-196b	hsa-miR-5694	CAPZB
ppa-miR-19b	hsa-miR-5694	CAPZB
eca-mir-200a	hsa-miR-6081	CAPZB
ggo-miR-200c	hsa-miR-661	CAPZB
mml-mir-429	hsa-miR-6807-5p	CAPZB
mdo-mir-92	hsa-miR-6807-5p	CAPZB
mmu-miR-19b	hsa-miR-7515	CAPZB
eca-mir-200c	hsa-miR-92a-3p	CAPZB
hsa-mir-200a	hsa-miR-92b-3p	CAPZB
mml-mir-10a	hsa-miR-9500	CAPZB
mmu-mir-1192	hsa-miR-101-3p	CAPZB
bfl-mir-10a	hsa-miR-1285-3p	CAPZB
gga-miR-147	hsa-miR-196a-3p	CAPZB
tni-mir-375	hsa-miR-3187-5p	CAPZB
mmu-miR-92a	hsa-miR-5189-5p	CAPZB
tca-mir-92b	hsa-miR-582-5p	CAPZB
cfa-mir-200c	hsa-miR-612	CAPZB
rno-mir-200a	hsa-miR-6860	CAPZB
mml-mir-196b	hsa-miR-939-3p	CAPZB
mne-miR-19b	hsa-miR-155-5p	FLNA
rno-mir-200c	hsa-miR-1-3p	FLNA
bta-mir-196b	hsa-miR-1-3p	FLNA
osa-MIR821a	hsa-miR-7-5p	FLNA
dse-mir-92a	hsa-miR-615-3p	FLNA
ppy-mir-200a	hsa-miR-92b-3p	FLNA
hsa-mir-151	hsa-miR-193b-3p	FLNA
bfl-miR-92a	hsa-miR-484	FLNA
oan-mir-196b	hsa-miR-324-5p	FLNA
dme-mir-92a	hsa-miR-331-3p	FLNA
dya-mir-92a	hsa-miR-378a-3p	FLNA
bta-mir-361	hsa-miR-200c-3p	FLNA
tgu-miR-19b	hsa-miR-149-5p	FLNA
mdo-mir-141	hsa-miR-23b-3p	FLNA
eca-mir-361	hsa-miR-222-3p	FLNA
dme-mir-8	hsa-miR-221-3p	FLNA
tni-miR-10b	hsa-miR-196a-5p	FLNA
xtr-mir-200a	hsa-miR-92a-3p	FLNA
ppy-miR-19b	hsa-miR-31-5p	FLNA
aae-mir-92b	hsa-miR-23a-3p	FLNA
cfa-mir-361	hsa-miR-20a-5p	FLNA
rno-mir-361	hsa-miR-16-5p	FLNA
mmu-mir-320	hsa-let-7b-5p	FLNA
ppy-mir-30d	hsa-miR-218-5p	FLNA
rlcv-miR-rL1-13	hsa-miR-375	RPN1
rno-mir-141	hsa-miR-26b-5p	RPN1
mne-miR-30d	hsa-miR-103a-3p	RPN1
rno-mir-196b	hsa-miR-26b-5p	SLC3A2
mml-mir-200a	hsa-miR-16-5p	SLC3A2
ppy-mir-335 // ppy-mir-335	hsa-miR-193b-3p	SLC3A2
cfa-mir-320	hsa-miR-10a-5p	SLC3A2
xtr-miR-92a	hsa-miR-92a-3p	SLC3A2
mmu-mir-200b	hsa-miR-1260b	SLC3A2
mmu-mir-200b	hsa-miR-4311	SLC3A2
dps-mir-10	hsa-miR-8068	SLC3A2
hsa-mir-320a	hsa-miR-412-3p	SLC3A2
cfa-miR-19b	hsa-miR-6844	SLC3A2
dre-mir-141	hsa-miR-4709-5p	SLC3A2
rno-mir-320	hsa-miR-2115-3p	SLC3A2
ptr-mir-30d	hsa-miR-548c-3p	SLC3A2
cfa-mir-10	hsa-let-7a-5p	TLN1
xtr-miR-19b	hsa-let-7b-5p	TLN1
dsi-mir-92a	hsa-let-7c-5p	TLN1
eca-mir-30d	hsa-let-7e-5p	TLN1
hsa-miR-320b	hsa-let-7f-5p	TLN1
mmu-mir-10a	hsa-let-7g-5p	TLN1
rno-mir-200b	hsa-let-7i-5p	TLN1
ptr-miR-141	hsa-miR-103a-2-5p	TLN1
hsa-mir-374a	hsa-miR-103a-3p	TLN1
hsa-mir-10b	hsa-miR-103a-3p	TLN1
bta-mir-10b	hsa-miR-106a-5p	TLN1
hsa-mir-361	hsa-miR-107	TLN1
ptr-mir-200a	hsa-miR-124-3p	TLN1
hsa-mir-10a	hsa-miR-124-3p	TLN1
ssc-miR-151-3p	hsa-miR-1254	TLN1
aga-mir-92a	hsa-miR-1255a	TLN1
bta-mir-423	hsa-miR-1271-5p	TLN1
ssc-mir-361	hsa-miR-130a-3p	TLN1
cfa-miR-92a	hsa-miR-141-5p	TLN1
ame-miR-2	hsa-miR-143-3p	TLN1
cfa-mir-141	hsa-miR-146b-5p	TLN1
mml-mir-141	hsa-miR-148a-3p	TLN1
ppy-mir-320a	hsa-miR-148b-3p	TLN1
ppy-mir-361	hsa-miR-149-5p	TLN1
der-mir-92a	hsa-miR-15a-5p	TLN1
spu-miR-92b	hsa-miR-16-5p	TLN1
xtr-mir-30d	hsa-miR-17-3p	TLN1
bta-mir-200a	hsa-miR-17-5p	TLN1
bta-mir-320	hsa-miR-182-5p	TLN1
ggo-miR-10a	hsa-miR-185-3p	TLN1
tgu-mir-200a	hsa-miR-185-5p	TLN1
ptr-mir-320a	hsa-miR-186-5p	TLN1
fru-mir-194	hsa-miR-188-3p	TLN1
oan-mir-200a	hsa-miR-193b-3p	TLN1
ggo-miR-30d	hsa-miR-195-5p	TLN1
eca-mir-28	hsa-miR-195-5p	TLN1
lla-miR-92	hsa-miR-198	TLN1
oan-mir-200b	hsa-miR-19a-3p	TLN1
dre-mir-194a	hsa-miR-19b-3p	TLN1
mmu-mir-378	hsa-miR-20a-3p	TLN1
bta-mir-215	hsa-miR-20a-5p	TLN1
cfa-mir-200b	hsa-miR-20b-5p	TLN1
rno-mir-200b	hsa-miR-21-5p	TLN1
cel-mir-228	hsa-miR-218-5p	TLN1
aga-mir-92b	hsa-miR-221-5p	TLN1
bta-mir-335	hsa-miR-22-3p	TLN1
mne-miR-92	hsa-miR-22-5p	TLN1
tni-mir-194	hsa-miR-23b-5p	TLN1
dre-mir-30d	hsa-miR-24-3p	TLN1
age-miR-92	hsa-miR-25-3p	TLN1
mml-mir-320	hsa-miR-296-5p	TLN1
rno-mir-200c	hsa-miR-29b-1-5p	TLN1
mml-mir-30d	hsa-miR-328-3p	TLN1
hsa-mir-423	hsa-miR-330-5p	TLN1
dan-mir-92a	hsa-miR-338-3p	TLN1
nvi-miR-92a	hsa-miR-339-3p	TLN1
rno-miR-92a	hsa-miR-34a-5p	TLN1
aae-mir-10	hsa-miR-363-5p	TLN1
ppy-mir-215	hsa-miR-370-3p	TLN1
sla-miR-92	hsa-miR-371a-5p	TLN1
gga-mir-92	hsa-miR-412-3p	TLN1
osa-MIR821b	hsa-miR-422a	TLN1
mml-mir-10b	hsa-miR-423-5p	TLN1
dse-mir-92b	hsa-miR-424-5p	TLN1
dvi-mir-92a	hsa-miR-432-5p	TLN1
eca-mir-10b	hsa-miR-485-5p	TLN1
dmo-mir-92a	hsa-miR-487b-3p	TLN1
dgr-mir-92a	hsa-miR-497-5p	TLN1
ppy-mir-141	hsa-miR-503-5p	TLN1
hsa-mir-215	hsa-miR-505-5p	TLN1
eca-mir-767	hsa-miR-509-5p	TLN1
ppy-mir-423	hsa-miR-5100	TLN1
ppa-miR-92	hsa-miR-518c-5p	TLN1
bta-mir-141	hsa-miR-519a-3p	TLN1
dps-mir-92a	hsa-miR-519b-3p	TLN1
hsa-mir-30d	hsa-miR-519c-3p	TLN1
mmu-mir-141	hsa-miR-522-5p	TLN1
hsa-mir-192	hsa-miR-523-3p	TLN1
mml-mir-423	hsa-miR-545-3p	TLN1
bfl-mir-375	hsa-miR-564	TLN1
ssc-miR-92a	hsa-miR-588	TLN1
dre-miR-92a	hsa-miR-589-5p	TLN1
lca-miR-92	hsa-miR-601	TLN1
sko-miR-92b	hsa-miR-612	TLN1
mmu-mir-200c	hsa-miR-635	TLN1
eca-mir-215	hsa-miR-651-5p	TLN1
ppa-miR-30d	hsa-miR-657	TLN1
mmu-mir-362	hsa-miR-660-5p	TLN1
hsa-mir-200c	hsa-miR-665	TLN1
rno-mir-375	hsa-miR-671-5p	TLN1
hsa-mir-200b	hsa-miR-766-3p	TLN1
dre-miR-196a	hsa-miR-876-3p	TLN1
hsa-miR-92a	hsa-miR-93-3p	TLN1
dre-miR-375	hsa-miR-93-5p	TLN1
ggo-miR-141	hsa-miR-939-5p	TLN1
ptr-mir-10b	hsa-miR-942-5p	TLN1
mmu-mir-423	hsa-miR-9-5p	TLN1
hsa-mir-196b	hsa-miR-96-5p	TLN1
dvi-miR-2a	hsa-miR-98-5p	TLN1
cfa-mir-375	hsa-miR-106b-5p	TLN1
hsa-mir-548n	hsa-miR-129-2-3p	TLN1
bta-miR-194	hsa-miR-146a-5p	TLN1
ptr-mir-215	hsa-miR-155-5p	TLN1
mml-mir-151	hsa-miR-181b-5p	TLN1
ggo-miR-194	hsa-miR-27a-3p	TLN1
ssc-mir-423	hsa-miR-1290	CAPZB
ptr-mir-194	hsa-miR-142-3p	CAPZB
dre-miR-10b	hsa-miR-182-5p	CAPZB
ppy-mir-151	hsa-miR-185-5p	CAPZB
age-miR-194	hsa-miR-218-5p	CAPZB
tni-mir-153b	hsa-miR-320a	CAPZB
dpe-mir-92a	hsa-miR-330-3p	CAPZB
eca-mir-194	hsa-miR-330-5p	CAPZB
ptr-mir-375	hsa-miR-335-3p	CAPZB
dwi-mir-92a	hsa-miR-34a-5p	CAPZB
bhv1-miR-B8-5p	hsa-miR-3605-5p	CAPZB
mmu-mir-375	hsa-miR-361-3p	CAPZB
tgu-miR-194	hsa-miR-455-5p	CAPZB
bmo-mir-2776	hsa-miR-513a-5p	CAPZB
mdo-mir-375	hsa-miR-609	CAPZB
ppy-miR-92	hsa-miR-652-3p	CAPZB
eca-mir-141	hsa-miR-766-3p	CAPZB
xtr-miR-194	hsa-miR-935	CAPZB
mne-miR-194	hsa-miR-942-5p	CAPZB
dya-mir-10	hsa-miR-484	CAPZB
tgu-mir-215	hsa-miR-1-3p	CAPZB
ppy-mir-10b	hsa-miR-494-3p	CAPZB
ssc-miR-28-3p	hsa-miR-494-3p	CAPZB
hsa-mir-141	hsa-miR-129-2-3p	CAPZB
fru-miR-10b	hsa-miR-146a-5p	CAPZB
gga-mir-375	hsa-miR-155-5p	CAPZB
cfa-mir-194	hsa-miR-210-3p	CAPZB
hsa-mir-375	hsa-let-7a-5p	FLNA
rno-mir-423	hsa-let-7b-5p	FLNA
ppy-mir-362	hsa-let-7c-5p	FLNA
cin-mir-92b	hsa-let-7e-5p	FLNA
dsi-mir-92b	hsa-let-7f-5p	FLNA
cfa-mir-196b	hsa-let-7g-3p	FLNA
bmo-mir-2778c	hsa-let-7g-5p	FLNA
bta-mir-362	hsa-let-7i-5p	FLNA
ppy-mir-375	hsa-miR-101-5p	FLNA
hsa-miR-194	hsa-miR-125a-3p	FLNA
oan-miR-194	hsa-miR-125a-5p	FLNA
gga-mir-194	hsa-miR-125b-5p	FLNA
oan-mir-196a	hsa-miR-1271-5p	FLNA
mml-mir-362	hsa-miR-127-3p	FLNA
mmu-miR-194	hsa-miR-128-3p	FLNA
rno-mir-28	hsa-miR-130b-5p	FLNA
ptr-mir-151	hsa-miR-132-3p	FLNA
rno-miR-194	hsa-miR-135b-3p	FLNA
gga-mir-215	hsa-miR-136-5p	FLNA
bta-mir-375	hsa-miR-146b-5p	FLNA
mml-mir-215	hsa-miR-148a-3p	FLNA
mml-miR-194	hsa-miR-148b-3p	FLNA
rno-mir-362	hsa-miR-149-5p	FLNA
ppy-mir-194	hsa-miR-152-3p	FLNA
xtr-mir-375	hsa-miR-155-5p	FLNA
xla-miR-194	hsa-miR-15a-3p	FLNA
mmu-mir-30d	hsa-miR-17-3p	FLNA
mmu-mir-361	hsa-miR-185-3p	FLNA
ebv-mir-BART7	hsa-miR-193b-5p	FLNA
dsi-mir-8	hsa-miR-196b-3p	FLNA
ppa-miR-141	hsa-miR-197-3p	FLNA
sly-miR166b	hsa-miR-1-3p	FLNA
fru-miR-92	hsa-miR-1-3p	FLNA
dpe-mir-10	hsa-miR-212-3p	FLNA
tni-miR-92	hsa-miR-212-5p	FLNA
bna-MIR171b // bna-MIR171b	hsa-miR-214-3p	FLNA
ath-MIR837	hsa-miR-214-5p	FLNA
mml-mir-335	hsa-miR-218-5p	FLNA
eca-mir-92a	hsa-miR-22-3p	FLNA
mdo-mir-215	hsa-miR-23b-5p	FLNA
mml-mir-375	hsa-miR-24-3p	FLNA
rno-mir-194-2	hsa-miR-26b-5p	FLNA
ggo-miR-92	hsa-miR-299-3p	FLNA
tgu-miR-92	hsa-miR-29a-5p	FLNA
cfa-mir-28	hsa-miR-3065-3p	FLNA
bmo-mir-2778d	hsa-miR-30a-3p	FLNA
oan-miR-92a	hsa-miR-30e-3p	FLNA
cfa-mir-200a	hsa-miR-326	FLNA
mmu-mir-320	hsa-miR-328-3p	FLNA
eca-mir-196a	hsa-miR-3613-5p	FLNA
hsa-mir-362	hsa-miR-370-3p	FLNA
rno-mir-30d	hsa-miR-378a-3p	FLNA
oan-mir-10b	hsa-miR-412-3p	FLNA
lla-miR-196	hsa-miR-432-5p	FLNA
mml-miR-92a	hsa-miR-4326	FLNA
mmu-mir-93	hsa-miR-4473	FLNA
mne-miR-215	hsa-miR-455-5p	FLNA
sko-miR-375	hsa-miR-4690-5p	FLNA
cqu-miR-92	hsa-miR-484	FLNA
age-miR-196	hsa-miR-500a-3p	FLNA
tni-miR-196a	hsa-miR-502-5p	FLNA
tni-mir-30d	hsa-miR-5094	FLNA
dme-mir-10	hsa-miR-511-5p	FLNA
dya-mir-92b	hsa-miR-513c-5p	FLNA
sbi-MIR821e	hsa-miR-522-5p	FLNA
ptr-miR-92	hsa-miR-542-3p	FLNA
oan-mir-215	hsa-miR-583	FLNA
rno-mir-425	hsa-miR-590-3p	FLNA
ggo-miR-215	hsa-miR-612	FLNA
cin-miR-4124-5p	hsa-miR-615-5p	FLNA
dps-mir-2503	hsa-miR-634	FLNA
dan-mir-92b	hsa-miR-635	FLNA
ggo-miR-10b	hsa-miR-637	FLNA
hsa-mir-502	hsa-miR-650	FLNA
cin-mir-200	hsa-miR-653-5p	FLNA
hsa-mir-93	hsa-miR-657	FLNA
fru-mir-30d	hsa-miR-7-5p	FLNA
mmu-miR-196a	hsa-miR-877-3p	FLNA
snR38A	hsa-miR-887-3p	FLNA
cin-mir-4185	hsa-miR-93-3p	FLNA
ppy-mir-532	hsa-miR-940	FLNA
gga-mir-10a	hsa-miR-96-5p	FLNA
isc-miR-10	hsa-miR-98-5p	FLNA
lgi-mir-375	hsa-miR-99b-5p	FLNA
hsa-mir-3201	hsa-miR-143-3p	FLNA
mdo-mir-10b	hsa-miR-103a-3p	FLNA
ppy-mir-429	hsa-miR-1343-3p	FLNA
ssc-mir-196b // ssc-mir-196b	hsa-miR-23b-3p	FLNA
eca-mir-93	hsa-miR-124-3p	FLNA
hsa-mir-28	hsa-miR-124-3p	FLNA
mmu-mir-200c	hsa-miR-129-2-3p	FLNA
lmi-miR-10	hsa-miR-147a	FLNA
eca-mir-362	hsa-miR-191-5p	FLNA
bta-mir-532	hsa-miR-203a-3p	FLNA
bta-mir-92	hsa-let-7d-5p	RPN1
hsa-mir-429	hsa-miR-103a-3p	RPN1
hsa-mir-200a	hsa-miR-107	RPN1
hsa-mir-10b	hsa-miR-1185-5p	RPN1
mne-miR-106a	hsa-miR-1270	RPN1
hsa-mir-532	hsa-miR-129-1-3p	RPN1
rno-mir-541	hsa-miR-129-2-3p	RPN1
eca-mir-423	hsa-miR-129-2-3p	RPN1
ptr-mir-423	hsa-miR-130a-3p	RPN1
mne-miR-93	hsa-miR-130b-3p	RPN1
ssc-mir-215	hsa-miR-138-5p	RPN1
ppa-miR-106a	hsa-miR-146b-3p	RPN1
bmo-mir-3269	hsa-miR-16-2-3p	RPN1
lgi-mir-8	hsa-miR-185-5p	RPN1
bna-MIR390b	hsa-miR-198	RPN1
hsa-mir-335	hsa-miR-200a-5p	RPN1
ppy-mir-93	hsa-miR-21-3p	RPN1
bta-mir-92a	hsa-miR-21-5p	RPN1
hsa-miR-196a	hsa-miR-218-5p	RPN1
dre-mir-459	hsa-miR-23a-3p	RPN1
aae-mir-92a	hsa-miR-23b-5p	RPN1
api-mir-10	hsa-miR-25-3p	RPN1
lca-miR-17-5p	hsa-miR-26b-5p	RPN1
dre-mir-19d	hsa-miR-27a-3p	RPN1
mmu-mir-383	hsa-miR-27b-3p	RPN1
ssc-mir-425	hsa-miR-27b-5p	RPN1
ame-mir-92a	hsa-miR-29a-3p	RPN1
osa-MIR806c	hsa-miR-29b-1-5p	RPN1
ptr-mir-552	hsa-miR-301a-3p	RPN1
gga-mir-17	hsa-miR-301a-5p	RPN1
sme-mir-277c	hsa-miR-301b-3p	RPN1
xtr-mir-93a	hsa-miR-3065-5p	RPN1
sko-miR-200	hsa-miR-3194-3p	RPN1
dan-mir-210	hsa-miR-338-3p	RPN1
sla-miR-93	hsa-miR-338-5p	RPN1
ptc-MIR171m	hsa-miR-342-3p	RPN1
gga-mir-1776	hsa-miR-3657	RPN1
ptr-mir-196b	hsa-miR-375	RPN1
ppy-mir-606	hsa-miR-377-5p	RPN1
dvi-mir-92b	hsa-miR-423-5p	RPN1
odi-miR-1495	hsa-miR-425-5p	RPN1
ssc-mir-10a	hsa-miR-454-3p	RPN1
mml-mir-93	hsa-miR-508-5p	RPN1
mne-miR-10b	hsa-miR-550a-5p	RPN1
cin-mir-375	hsa-miR-576-3p	RPN1
ppy-miR-30c	hsa-miR-589-3p	RPN1
mmu-mir-1839	hsa-miR-603	RPN1
sko-miR-92a	hsa-miR-628-5p	RPN1
dme-mir-314	hsa-miR-629-3p	RPN1
cfa-mir-93	hsa-miR-647	RPN1
mmu-miR-2145	hsa-miR-671-5p	RPN1
hsa-mir-375	hsa-miR-191-5p	RPN1
dgr-mir-10	hsa-miR-23b-3p	RPN1
ppa-miR-10b	hsa-miR-494-3p	RPN1
hsa-mir-320e	hsa-miR-494-3p	RPN1
ggo-miR-93	hsa-miR-124-3p	RPN1
dan-mir-10	hsa-miR-10a-5p	SLC3A2
ssc-miR-196a	hsa-miR-10b-5p	SLC3A2
ssc-mir-106a	hsa-miR-1180-3p	SLC3A2
mne-miR-30c	hsa-miR-125a-5p	SLC3A2
tni-miR-124	hsa-miR-125b-5p	SLC3A2
ppy-mir-501	hsa-miR-126-5p	SLC3A2
bmo-miR-2778a	hsa-miR-1304-3p	SLC3A2
rno-mir-423	hsa-miR-138-5p	SLC3A2
osa-MIR821c	hsa-miR-138-5p	SLC3A2
ppa-miR-93	hsa-miR-149-5p	SLC3A2
oan-mir-10a // oan-mir-10a	hsa-miR-150-3p	SLC3A2
fru-mir-375 // fru-mir-375	hsa-miR-16-5p	SLC3A2
cel-mir-54	hsa-miR-22-3p	SLC3A2
mdo-mir-93	hsa-miR-24-3p	SLC3A2
dse-mir-8	hsa-miR-26b-5p	SLC3A2
eca-mir-1197	hsa-miR-30c-1-3p	SLC3A2
cfa-mir-532	hsa-miR-30c-2-3p	SLC3A2
ppy-mir-374a	hsa-miR-34a-5p	SLC3A2
ppc-mir-2261	hsa-miR-3611	SLC3A2
xtr-mir-17	hsa-miR-421	SLC3A2
ptr-miR-196a	hsa-miR-484	SLC3A2
ptr-mir-501	hsa-miR-486-5p	SLC3A2
ppy-mir-106a	hsa-miR-505-3p	SLC3A2
hsa-mir-655	hsa-miR-522-5p	SLC3A2
ptr-mir-210	hsa-miR-574-3p	SLC3A2
lla-miR-93	hsa-miR-625-5p	SLC3A2
cin-miR-4051-5p	hsa-miR-7-5p	SLC3A2
cqu-miR-13	hsa-miR-765	SLC3A2
mmu-mir-10b	hsa-miR-136-3p	SLC3A2
gga-mir-10b	hsa-miR-361-5p	SLC3A2
dwi-mir-92b	hsa-miR-1-3p	SLC3A2
hsa-mir-522	hsa-miR-124-3p	SLC3A2
eca-mir-30c	hsa-miR-1343-3p	SLC3A2
mmu-mir-194-2	hsa-miR-1343-3p	SLC3A2
spike_in-control-37	hsa-miR-155-5p	SLC3A2
age-miR-93	hsa-miR-155-5p	SLC3A2
rno-mir-374	hsa-miR-23b-3p	SLC3A2
mtr-MIR2645	hsa-miR-101-3p	SLC3A2
fru-mir-210	hsa-miR-147a	SLC3A2
ggo-miR-106a	hsa-miR-191-5p	SLC3A2
rno-mir-878	hsa-miR-203a-3p	SLC3A2
mml-mir-532	hsa-miR-205-5p	SLC3A2
rno-mir-196c	hsa-miR-21-3p	SLC3A2
sla-miR-106a	hsa-miR-27a-5p	SLC3A2
ptr-mir-106a	hsa-miR-124-3p	TLN1
cbr-mir-2226	hsa-miR-124-3p	TLN1
bmo-mir-2808e	hsa-miR-124-3p	TLN1
xtr-mir-93b	hsa-miR-760	TLN1
dmo-miR-281-1-star	hsa-miR-92b-3p	TLN1
dme-mir-998	hsa-miR-484	TLN1
mmu-mir-375	hsa-miR-186-5p	TLN1
gga-mir-489	hsa-miR-222-3p	TLN1
pvu-miR166a	hsa-miR-92a-3p	TLN1
cfa-mir-10b	hsa-miR-25-3p	TLN1
dmo-mir-315	hsa-let-7b-5p	TLN1
mml-miR-30c	hsa-miR-218-5p	TLN1
rno-mir-93	hsa-miR-2681-5p	TLN1
bmo-mir-10	hsa-miR-3682-5p	TLN1
dpu-mir-10	hsa-miR-372-5p	TLN1
sla-miR-17-5p	hsa-miR-371a-5p	TLN1
mmu-mir-878	hsa-miR-616-5p	TLN1
bta-mir-93	hsa-miR-373-5p	TLN1
tgu-mir-30a	hsa-miR-371b-5p	TLN1
sja-mir-3495	hsa-miR-6827-3p	TLN1
ppy-mir-17	hsa-miR-340-3p	TLN1
bta-mir-2323	hsa-miR-3613-3p	TLN1
nvi-miR-2c	hsa-miR-3613-3p	TLN1
eca-mir-191	hsa-miR-4282	TLN1
bta-mir-30c	hsa-miR-6513-5p	TLN1
mmu-mir-1946b	hsa-miR-887-5p	TLN1
rno-miR-30c	hsa-miR-3913-5p	TLN1
ptr-mir-93	hsa-miR-3122	TLN1
cqu-miR-210	hsa-miR-450a-1-3p	TLN1
rno-mir-376c	hsa-miR-6780a-5p	TLN1
mdo-mir-17	hsa-miR-6779-5p	TLN1
xtr-mir-10b	hsa-miR-3689c	TLN1
bmo-mir-2778b	hsa-miR-3689b-3p	TLN1
oan-mir-135b	hsa-miR-3689a-3p	TLN1
mml-mir-17	hsa-miR-30b-3p	TLN1
rno-mir-196a	hsa-miR-1273h-5p	TLN1
ptr-mir-191	hsa-miR-6788-5p	TLN1
bta-mir-151	hsa-miR-30c-2-3p	TLN1
smo-miR536	hsa-miR-30c-1-3p	TLN1
crm-mir-228	hsa-miR-7977	TLN1
mmu-mir-194-1	hsa-miR-920	TLN1
cqu-miR-10-star	hsa-miR-6726-5p	TLN1
dsi-mir-1001	hsa-miR-5591-5p	TLN1
ggo-miR-17-5p	hsa-miR-4300	TLN1
bta-mir-425	hsa-miR-6090	TLN1
ppy-mir-559	hsa-miR-6827-5p	TLN1
bmo-mir-92a	hsa-miR-1827	TLN1
dps-mir-2565	hsa-miR-4649-3p	TLN1
sbi-MIR437m	hsa-miR-544b	TLN1
age-miR-106a	hsa-miR-383-3p	TLN1
xtr-mir-210	hsa-miR-940	TLN1
ppy-mir-196-2	hsa-miR-6893-5p	TLN1
mml-mir-106a	hsa-miR-6808-5p	TLN1
lgi-mir-10	hsa-miR-4293	TLN1
rno-mir-210	hsa-miR-6821-5p	TLN1
mmu-mir-425	hsa-miR-1268b	TLN1
cin-mir-4065	hsa-miR-1268a	TLN1
rno-mir-214	hsa-miR-24-3p	TLN1
ssc-mir-30c	hsa-miR-4284	TLN1
hsa-miR-30c	hsa-miR-561-5p	TLN1
mmu-miR-30c	hsa-miR-6830-5p	TLN1
ssc-mir-1285 // ssc-mir-1285	hsa-miR-8080	TLN1
rno-mir-191	hsa-miR-193b-3p	TLN1
cfa-mir-502	hsa-miR-193a-3p	TLN1
hsa-mir-525	hsa-miR-1229-5p	TLN1
cfa-miR-30c	hsa-miR-1275	TLN1
ppt-miR1072	hsa-miR-197-5p	TLN1
lla-miR-17-5p	hsa-miR-3115	TLN1
mmu-mir-196b	hsa-miR-3132	TLN1
hsa-mir-3172	hsa-miR-4271	TLN1
ppa-miR-17-5p	hsa-miR-4447	TLN1
dre-mir-10a	hsa-miR-4472	TLN1
mmu-mir-335	hsa-miR-4525	TLN1
oan-mir-30e	hsa-miR-4651	TLN1
rno-mir-592	hsa-miR-4662a-3p	TLN1
hsa-mir-500	hsa-miR-4665-5p	TLN1
ath-MIR864	hsa-miR-4723-5p	TLN1
ssc-miR-532-5p	hsa-miR-4725-3p	TLN1
tca-mir-8	hsa-miR-4731-5p	TLN1
bta-mir-2331	hsa-miR-5010-5p	TLN1
cel-mir-2214	hsa-miR-5698	TLN1
dvi-mir-307	hsa-miR-608	TLN1
hsa-mir-191	hsa-miR-625-5p	TLN1
spu-miR-92a	hsa-miR-637	TLN1
der-mir-92b	hsa-miR-6751-5p	TLN1
bmo-mir-8	hsa-miR-6752-5p	TLN1
hsa-mir-605	hsa-miR-6756-5p	TLN1
mmu-mir-191	hsa-miR-6766-5p	TLN1
hsa-mir-4328	hsa-miR-6769a-3p	TLN1
hsa-mir-200b	hsa-miR-6780b-5p	TLN1
dgr-mir-8	hsa-miR-6782-5p	TLN1
bta-mir-17	hsa-miR-6803-5p	TLN1
mne-miR-17-5p	hsa-miR-6835-5p	TLN1
dmo-miR-2a	hsa-miR-6842-5p	TLN1
tca-mir-10	hsa-miR-6870-5p	TLN1
dsi-mir-983	hsa-miR-7110-5p	TLN1
hsa-mir-1979	hsa-miR-7111-5p	TLN1
mmu-mir-465c-2	hsa-miR-92a-2-5p	TLN1
tni-mir-210	hsa-miR-130b-3p	CAPZB
cin-mir-1502c	hsa-miR-34a-5p	CAPZB
mmu-mir-695	hsa-miR-1915-5p	CAPZB
bfl-mir-92c	hsa-miR-484	CAPZB
hsa-mir-425	hsa-miR-324-3p	CAPZB
ptc-MIR169y	hsa-miR-3934-5p	CAPZB
rco-MIR319a	hsa-miR-218-5p	CAPZB
nvi-miR-10	hsa-miR-6885-5p	CAPZB
spu-miR-2007	hsa-miR-328-5p	CAPZB
ame-mir-981	hsa-miR-4745-3p	CAPZB
ssc-mir-191	hsa-miR-1538	CAPZB
dvi-mir-10	hsa-miR-766-5p	CAPZB
rno-mir-652	hsa-miR-7-5p	CAPZB
ptr-mir-17	hsa-miR-483-5p	CAPZB
ame-mir-210	hsa-miR-887-5p	CAPZB
hsa-mir-572	hsa-miR-6780a-5p	CAPZB
mml-mir-191	hsa-miR-6779-5p	CAPZB
age-miR-17-5p	hsa-miR-3689c	CAPZB
cel-mir-58	hsa-miR-3689b-3p	CAPZB
spu-miR-375	hsa-miR-3689a-3p	CAPZB
cfa-mir-30a	hsa-miR-30b-3p	CAPZB
dvi-mir-210	hsa-miR-1273h-5p	CAPZB
oan-mir-425	hsa-miR-6788-5p	CAPZB
bmo-mir-285	hsa-miR-30c-2-3p	CAPZB
mmu-mir-200a	hsa-miR-30c-1-3p	CAPZB
aga-mir-10	hsa-miR-6799-5p	CAPZB
smo-miR1094a	hsa-miR-6883-5p	CAPZB
osa-MIR439d	hsa-miR-6785-5p	CAPZB
dsi-mir-210	hsa-miR-4728-5p	CAPZB
ppy-mir-191	hsa-miR-149-3p	CAPZB
ssc-mir-30e	hsa-miR-7106-5p	CAPZB
bta-mir-191	hsa-miR-8085	CAPZB
cfa-mir-106a	hsa-miR-6731-5p	CAPZB
fru-miR-196a	hsa-miR-1273f	CAPZB
spu-miR-210	hsa-miR-4518	CAPZB
hsa-mir-1278	hsa-miR-1266-5p	CAPZB
dre-mir-301b	hsa-miR-6754-5p	CAPZB
mmu-mir-1197	hsa-miR-4441	CAPZB
mml-mir-580	hsa-miR-4270	CAPZB
bta-mir-502b	hsa-miR-211-3p	CAPZB
gga-miR-30c	hsa-miR-1322	CAPZB
mmu-mir-216a	hsa-miR-6760-5p	CAPZB
eca-mir-1291a	hsa-miR-185-5p	CAPZB
mmu-mir-10b	hsa-miR-4644	CAPZB
dps-mir-210	hsa-miR-4306	CAPZB
bmo-mir-308	hsa-miR-652-3p	CAPZB
ptr-miR-30c	hsa-miR-147b	CAPZB
cfa-mir-210	hsa-miR-25-3p	CAPZB
cel-mir-47	hsa-miR-3202	CAPZB
mmu-mir-190	hsa-miR-32-5p	CAPZB
mdo-mir-210	hsa-miR-363-3p	CAPZB
ppt-miR901	hsa-miR-367-3p	CAPZB
mmu-mir-465c-1	hsa-miR-4325	CAPZB
dsi-mir-303	hsa-miR-4325	CAPZB
bmo-mir-2848	hsa-miR-4468	CAPZB
mml-mir-489	hsa-miR-4747-5p	CAPZB
ppy-mir-210	hsa-miR-5196-5p	CAPZB
dan-mir-286	hsa-miR-548ad-3p	CAPZB
bta-mir-2391	hsa-miR-5694	CAPZB
mml-mir-210	hsa-miR-5694	CAPZB
sme-mir-2200	hsa-miR-6081	CAPZB
hsa-mir-106a	hsa-miR-661	CAPZB
bmo-mir-210	hsa-miR-6807-5p	CAPZB
lmi-miR-210	hsa-miR-6807-5p	CAPZB
ame-miR-10	hsa-miR-7515	CAPZB
mmu-mir-93	hsa-miR-92a-3p	CAPZB
bta-mir-30e	hsa-miR-92b-3p	CAPZB
bta-miR-502a	hsa-miR-9500	CAPZB
smo-miR1082a	hsa-miR-101-3p	CAPZB
mmu-mir-141	hsa-miR-1285-3p	CAPZB
oan-mir-191	hsa-miR-196a-3p	CAPZB
ath-MIR169h	hsa-miR-3187-5p	CAPZB
tca-mir-210	hsa-miR-5189-5p	CAPZB
nve-mir-2034	hsa-miR-582-5p	CAPZB
smo-miR1101-5p	hsa-miR-612	CAPZB
dre-mir-19c	hsa-miR-6860	CAPZB
gga-mir-1562	hsa-miR-939-3p	CAPZB
cre-MIR1149	hsa-miR-155-5p	FLNA
dwi-mir-210	hsa-miR-1-3p	FLNA
gga-mir-203	hsa-miR-1-3p	FLNA
mdo-mir-191	hsa-miR-7-5p	FLNA
aae-mir-1890	hsa-miR-615-3p	FLNA
ppa-miR-196	hsa-miR-92b-3p	FLNA
ssc-mir-133a	hsa-miR-193b-3p	FLNA
tgu-mir-30b	hsa-miR-484	FLNA
hsa-mir-518e	hsa-miR-324-5p	FLNA
ssc-mir-10b	hsa-miR-331-3p	FLNA
dre-mir-729	hsa-miR-378a-3p	FLNA
ptr-mir-553	hsa-miR-200c-3p	FLNA
hsa-mir-4285	hsa-miR-149-5p	FLNA
cel-mir-1821	hsa-miR-23b-3p	FLNA
rno-miR-335	hsa-miR-222-3p	FLNA
tgu-mir-375	hsa-miR-221-3p	FLNA
ppt-miR1046-3p	hsa-miR-196a-5p	FLNA
mmu-mir-465b-2	hsa-miR-92a-3p	FLNA
ppy-mir-491	hsa-miR-31-5p	FLNA
bta-miR-196a	hsa-miR-23a-3p	FLNA
gga-mir-1749	hsa-miR-20a-5p	FLNA
gma-MIR1533	hsa-miR-16-5p	FLNA
mmu-mir-744	hsa-let-7b-5p	FLNA
mmu-mir-28	hsa-miR-218-5p	FLNA
gga-mir-466	hsa-miR-375	RPN1
cin-mir-4060	hsa-miR-26b-5p	RPN1
hsa-miR-548a-3p	hsa-miR-103a-3p	RPN1
mdv1-mir-M2 // mdv1-mir-M2	hsa-miR-26b-5p	SLC3A2
rno-miR-17-5p	hsa-miR-16-5p	SLC3A2
dre-miR-17a	hsa-miR-193b-3p	SLC3A2
bmo-mir-79	hsa-miR-10a-5p	SLC3A2
dvi-mir-7	hsa-miR-92a-3p	SLC3A2
eca-mir-502	hsa-miR-1260b	SLC3A2
hsa-mir-194-2	hsa-miR-4311	SLC3A2
aae-mir-263b	hsa-miR-8068	SLC3A2
rno-mir-9-3	hsa-miR-412-3p	SLC3A2
tgu-mir-130b	hsa-miR-6844	SLC3A2
v11_hsa-miR-923	hsa-miR-4709-5p	SLC3A2
mmu-mir-292	hsa-miR-2115-3p	SLC3A2
fru-miR-17	hsa-miR-548c-3p	SLC3A2
ssc-mir-17	hsa-let-7a-5p	TLN1
eca-mir-335	hsa-let-7b-5p	TLN1
dgr-mir-210	hsa-let-7c-5p	TLN1
sme-mir-747	hsa-let-7e-5p	TLN1
cin-mir-4071	hsa-let-7f-5p	TLN1
isc-miR-8	hsa-let-7g-5p	TLN1
sbi-MIR171i	hsa-let-7i-5p	TLN1
ptr-mir-572	hsa-miR-103a-2-5p	TLN1
der-mir-10	hsa-miR-103a-3p	TLN1
rno-mir-147	hsa-miR-103a-3p	TLN1
bmo-mir-2737	hsa-miR-106a-5p	TLN1
bta-miR-210	hsa-miR-107	TLN1
osa-MIR809g	hsa-miR-124-3p	TLN1
cbr-mir-1817	hsa-miR-124-3p	TLN1
aae-mir-8	hsa-miR-1254	TLN1
rno-mir-190	hsa-miR-1255a	TLN1
mmu-mir-299	hsa-miR-1271-5p	TLN1
oan-mir-1401	hsa-miR-130a-3p	TLN1
oan-mir-30c	hsa-miR-141-5p	TLN1
crm-mir-79	hsa-miR-143-3p	TLN1
hsa-miR-181a-2-star	hsa-miR-146b-5p	TLN1
bta-mir-449c	hsa-miR-148a-3p	TLN1
dre-mir-429b	hsa-miR-148b-3p	TLN1
xtr-miR-30c	hsa-miR-149-5p	TLN1
sme-mir-184	hsa-miR-15a-5p	TLN1
dre-mir-210	hsa-miR-16-5p	TLN1
rno-mir-190b	hsa-miR-17-3p	TLN1
bdi-miR1139	hsa-miR-17-5p	TLN1
mmu-mir-210	hsa-miR-182-5p	TLN1
odi-miR-124b	hsa-miR-185-3p	TLN1
tae-MIR1134	hsa-miR-185-5p	TLN1
hsa-mir-320c-1	hsa-miR-186-5p	TLN1
hsa-mir-558	hsa-miR-188-3p	TLN1
hsa-mir-30b	hsa-miR-193b-3p	TLN1
ptr-mir-1258	hsa-miR-195-5p	TLN1
age-miR-19a	hsa-miR-195-5p	TLN1
ssc-mir-1307	hsa-miR-198	TLN1
hsa-mir-1975	hsa-miR-19a-3p	TLN1
oan-mir-92b	hsa-miR-19b-3p	TLN1
dvi-miR-281-2-star	hsa-miR-20a-3p	TLN1
cfa-mir-191	hsa-miR-20a-5p	TLN1
pbi-miR-508	hsa-miR-20b-5p	TLN1
dya-bantam	hsa-miR-21-5p	TLN1
hsa-mir-203	hsa-miR-218-5p	TLN1
ssc-mir-95	hsa-miR-221-5p	TLN1
hsa-mir-559	hsa-miR-22-3p	TLN1
dpe-mir-210	hsa-miR-22-5p	TLN1
eca-mir-1264	hsa-miR-23b-5p	TLN1
mml-mir-619	hsa-miR-24-3p	TLN1
hsa-mir-425	hsa-miR-25-3p	TLN1
gga-mir-1805	hsa-miR-296-5p	TLN1
cfa-mir-652	hsa-miR-29b-1-5p	TLN1
hsa-mir-214	hsa-miR-328-3p	TLN1
nve-mir-2036	hsa-miR-330-5p	TLN1
cfa-mir-371	hsa-miR-338-3p	TLN1
dya-mir-210	hsa-miR-339-3p	TLN1
cin-mir-4030	hsa-miR-34a-5p	TLN1
dpu-miR-96	hsa-miR-363-5p	TLN1
mdm-miR482-star	hsa-miR-370-3p	TLN1
tgu-mir-106	hsa-miR-371a-5p	TLN1
ssc-mir-210	hsa-miR-412-3p	TLN1
ptc-MIR169h	hsa-miR-422a	TLN1
cfa-miR-196a	hsa-miR-423-5p	TLN1
bmo-mir-8	hsa-miR-424-5p	TLN1
mmu-mir-532	hsa-miR-432-5p	TLN1
cin-mir-4054	hsa-miR-485-5p	TLN1
mmu-mir-706	hsa-miR-487b-3p	TLN1
hsa-mir-93	hsa-miR-497-5p	TLN1
hsa-mir-1285-2	hsa-miR-503-5p	TLN1
bta-mir-429	hsa-miR-505-5p	TLN1
bfl-mir-210	hsa-miR-509-5p	TLN1
oan-miR-1422b-2-star	hsa-miR-5100	TLN1
dre-let-7h	hsa-miR-518c-5p	TLN1
rno-mir-434	hsa-miR-519a-3p	TLN1
hsa-mir-1250	hsa-miR-519b-3p	TLN1
hsa-mir-194-1	hsa-miR-519c-3p	TLN1
rno-mir-186	hsa-miR-522-5p	TLN1
bfl-mir-200b	hsa-miR-523-3p	TLN1
rno-mir-10a	hsa-miR-545-3p	TLN1
bta-mir-425	hsa-miR-564	TLN1
nvi-miR-210	hsa-miR-588	TLN1
mmu-mir-425	hsa-miR-589-5p	TLN1
hsa-mir-19b-1	hsa-miR-601	TLN1
aqc-miR395b	hsa-miR-612	TLN1
mmu-mir-362	hsa-miR-635	TLN1
dsi-mir-1003	hsa-miR-651-5p	TLN1
ppy-mir-425	hsa-miR-657	TLN1
tgu-mir-203	hsa-miR-660-5p	TLN1
hsa-mir-378c	hsa-miR-665	TLN1
hsa-mir-30d	hsa-miR-671-5p	TLN1
mmu-miR-7a-star	hsa-miR-766-3p	TLN1
dme-mir-1014	hsa-miR-876-3p	TLN1
hsa-mir-1302-4	hsa-miR-93-3p	TLN1
bta-mir-491	hsa-miR-93-5p	TLN1
hsa-mir-548i-3	hsa-miR-939-5p	TLN1
osa-MIR1427	hsa-miR-942-5p	TLN1
aga-mir-8	hsa-miR-9-5p	TLN1
dmo-mir-210	hsa-miR-96-5p	TLN1
cfa-mir-203	hsa-miR-98-5p	TLN1
ctr-miR166	hsa-miR-106b-5p	TLN1
dsi-mir-10	hsa-miR-129-2-3p	TLN1
dme-mir-210	hsa-miR-146a-5p	TLN1
hsa-mir-552	hsa-miR-155-5p	TLN1
eca-mir-411	hsa-miR-181b-5p	TLN1
mne-miR-28	hsa-miR-27a-3p	TLN1
hsa-mir-620	hsa-miR-1290	CAPZB
mmu-mir-467h	hsa-miR-142-3p	CAPZB
ptr-mir-1265	hsa-miR-182-5p	CAPZB
xtr-mir-191	hsa-miR-185-5p	CAPZB
bmo-mir-13a	hsa-miR-218-5p	CAPZB
hsa-mir-520a	hsa-miR-320a	CAPZB
mmu-mir-203	hsa-miR-330-3p	CAPZB
rno-mir-324	hsa-miR-330-5p	CAPZB
sja-mir-3481	hsa-miR-335-3p	CAPZB
hsa-mir-886	hsa-miR-34a-5p	CAPZB
mmu-mir-429	hsa-miR-3605-5p	CAPZB
mdo-mir-214	hsa-miR-361-3p	CAPZB
bdi-miR1122	hsa-miR-455-5p	CAPZB
aga-miR-2	hsa-miR-513a-5p	CAPZB
hsa-mir-19a	hsa-miR-609	CAPZB
oan-mir-17 // oan-mir-17	hsa-miR-652-3p	CAPZB
dse-mir-210	hsa-miR-766-3p	CAPZB
pta-miR171	hsa-miR-935	CAPZB
oan-mir-30a	hsa-miR-942-5p	CAPZB
bmo-mir-3235	hsa-miR-484	CAPZB
hsa-mir-552	hsa-miR-1-3p	CAPZB
dan-mir-278	hsa-miR-494-3p	CAPZB
gga-mir-302d	hsa-miR-494-3p	CAPZB
bna-MIR166b // bna-MIR166b	hsa-miR-129-2-3p	CAPZB
ptr-mir-425	hsa-miR-146a-5p	CAPZB
mmu-mir-875	hsa-miR-155-5p	CAPZB
ppy-mir-203	hsa-miR-210-3p	CAPZB
ppy-mir-886	hsa-let-7a-5p	FLNA
hsa-mir-548j	hsa-let-7b-5p	FLNA
hsa-mir-196a-2	hsa-let-7c-5p	FLNA
lla-miR-30c	hsa-let-7e-5p	FLNA
cre-MIR1152	hsa-let-7f-5p	FLNA
tgu-mir-30c	hsa-let-7g-3p	FLNA
hma-miR-3003b-5p	hsa-let-7g-5p	FLNA
bmo-mir-2838	hsa-let-7i-5p	FLNA
rno-mir-301b	hsa-miR-101-5p	FLNA
lgi-miR-190	hsa-miR-125a-3p	FLNA
hsa-miR-1255b	hsa-miR-125a-5p	FLNA
bmo-miR-2833	hsa-miR-125b-5p	FLNA
mmu-mir-191	hsa-miR-1271-5p	FLNA
tca-mir-13a	hsa-miR-127-3p	FLNA
ppy-mir-508	hsa-miR-128-3p	FLNA
tgu-mir-137	hsa-miR-130b-5p	FLNA
cin-mir-4025	hsa-miR-132-3p	FLNA
ppy-miR-502-3p	hsa-miR-135b-3p	FLNA
dan-mir-314	hsa-miR-136-5p	FLNA
cin-mir-4089	hsa-miR-146b-5p	FLNA
xtr-mir-449	hsa-miR-148a-3p	FLNA
mml-mir-324	hsa-miR-148b-3p	FLNA
hsa-mir-1289-1	hsa-miR-149-5p	FLNA
hsa-mir-3199-1	hsa-miR-152-3p	FLNA
rno-mir-425	hsa-miR-155-5p	FLNA
der-mir-210	hsa-miR-15a-3p	FLNA
mmu-mir-190	hsa-miR-17-3p	FLNA
dya-mir-288	hsa-miR-185-3p	FLNA
eca-mir-17	hsa-miR-193b-5p	FLNA
bta-mir-449a	hsa-miR-196b-3p	FLNA
mmu-mir-2145-1	hsa-miR-197-3p	FLNA
cin-mir-4000g	hsa-miR-1-3p	FLNA
dre-mir-133c	hsa-miR-1-3p	FLNA
bmo-mir-263a	hsa-miR-212-3p	FLNA
sme-mir-8a	hsa-miR-212-5p	FLNA
osa-MIR166d	hsa-miR-214-3p	FLNA
dya-mir-1	hsa-miR-214-5p	FLNA
ptr-mir-203	hsa-miR-218-5p	FLNA
cin-miR-124-1-star	hsa-miR-22-3p	FLNA
hsa-mir-1307	hsa-miR-23b-5p	FLNA
dvi-mir-277	hsa-miR-24-3p	FLNA
pbi-miR-510	hsa-miR-26b-5p	FLNA
ptr-mir-32	hsa-miR-299-3p	FLNA
tni-miR-17	hsa-miR-29a-5p	FLNA
tgu-mir-425	hsa-miR-3065-3p	FLNA
hsa-let-7a-2	hsa-miR-30a-3p	FLNA
ssc-mir-335	hsa-miR-30e-3p	FLNA
mmu-mir-129-1	hsa-miR-326	FLNA
ath-MIR396b	hsa-miR-328-3p	FLNA
ame-mir-8	hsa-miR-3613-5p	FLNA
hsa-mir-378	hsa-miR-370-3p	FLNA
bta-mir-30a	hsa-miR-378a-3p	FLNA
rno-mir-497	hsa-miR-412-3p	FLNA
ath-MIR166c	hsa-miR-432-5p	FLNA
mmu-mir-337	hsa-miR-4326	FLNA
crm-mir-86	hsa-miR-4473	FLNA
hsa-mir-4320	hsa-miR-455-5p	FLNA
dps-mir-92b	hsa-miR-4690-5p	FLNA
sja-mir-8	hsa-miR-484	FLNA
ssc-mir-425	hsa-miR-500a-3p	FLNA
osa-MIR167a	hsa-miR-502-5p	FLNA
cel-mir-1830	hsa-miR-5094	FLNA
hsa-mir-548c	hsa-miR-511-5p	FLNA
mml-mir-886	hsa-miR-513c-5p	FLNA
xtr-mir-425	hsa-miR-522-5p	FLNA
hsa-mir-1538	hsa-miR-542-3p	FLNA
oan-mir-1338	hsa-miR-583	FLNA
cel-mir-270	hsa-miR-590-3p	FLNA
hsa-mir-190b	hsa-miR-612	FLNA
ppy-mir-1247	hsa-miR-615-5p	FLNA
mtr-MIR2199	hsa-miR-634	FLNA
ptr-mir-1307	hsa-miR-635	FLNA
bta-mir-2284i	hsa-miR-637	FLNA
hsa-mir-154	hsa-miR-650	FLNA
mmu-mir-10a	hsa-miR-653-5p	FLNA
hsa-mir-210	hsa-miR-657	FLNA
mmu-mir-145	hsa-miR-7-5p	FLNA
hsa-mir-759	hsa-miR-877-3p	FLNA
dwi-mir-10	hsa-miR-887-3p	FLNA
bmo-mir-2755	hsa-miR-93-3p	FLNA
mmu-mir-17	hsa-miR-940	FLNA
ptc-MIR166m	hsa-miR-96-5p	FLNA
smo-miR1102	hsa-miR-98-5p	FLNA
cel-mir-236	hsa-miR-99b-5p	FLNA
bmo-mir-3207	hsa-miR-143-3p	FLNA
ptc-MIR393c	hsa-miR-103a-3p	FLNA
hsa-mir-103-2	hsa-miR-1343-3p	FLNA
gga-mir-106	hsa-miR-23b-3p	FLNA
bmo-mir-3220	hsa-miR-124-3p	FLNA
fru-mir-19a	hsa-miR-124-3p	FLNA
osa-MIR811a	hsa-miR-129-2-3p	FLNA
dpe-mir-219	hsa-miR-147a	FLNA
mmu-miR-683	hsa-miR-191-5p	FLNA
hsa-mir-1179	hsa-miR-203a-3p	FLNA
ppc-mir-2265	hsa-let-7d-5p	RPN1
hsa-mir-224	hsa-miR-103a-3p	RPN1
eca-mir-362	hsa-miR-107	RPN1
nve-mir-2024f	hsa-miR-1185-5p	RPN1
hsa-mir-3175	hsa-miR-1270	RPN1
bmo-mir-3377 // bmo-mir-3377 // bmo-mir-3377	hsa-miR-129-1-3p	RPN1
mtr-MIR2592n	hsa-miR-129-2-3p	RPN1
rno-miR-219-5p	hsa-miR-129-2-3p	RPN1
mmu-mir-500	hsa-miR-130a-3p	RPN1
ame-mir-279	hsa-miR-130b-3p	RPN1
eca-mir-410	hsa-miR-138-5p	RPN1
hsa-mir-2110	hsa-miR-146b-3p	RPN1
bta-mir-1843	hsa-miR-16-2-3p	RPN1
rno-mir-203	hsa-miR-185-5p	RPN1
cte-mir-2d // cte-mir-2d	hsa-miR-198	RPN1
dya-mir-311a	hsa-miR-200a-5p	RPN1
gso-miR1509a	hsa-miR-21-3p	RPN1
gga-mir-551	hsa-miR-21-5p	RPN1
spu-miR-2002	hsa-miR-218-5p	RPN1
ath-MIR831	hsa-miR-23a-3p	RPN1
ppy-mir-450b	hsa-miR-23b-5p	RPN1
mml-miR-512-3p	hsa-miR-25-3p	RPN1
hsa-mir-652	hsa-miR-26b-5p	RPN1
mml-mir-491	hsa-miR-27a-3p	RPN1
xtr-miR-202	hsa-miR-27b-3p	RPN1
hsa-mir-324	hsa-miR-27b-5p	RPN1
der-mir-307	hsa-miR-29a-3p	RPN1
mghv-mir-M1-6	hsa-miR-29b-1-5p	RPN1
ppa-miR-214	hsa-miR-301a-3p	RPN1
cin-mir-4008a	hsa-miR-301a-5p	RPN1
ath-MIR2111b	hsa-miR-301b-3p	RPN1
hsa-mir-4282	hsa-miR-3065-5p	RPN1
hsa-mir-196a-1	hsa-miR-3194-3p	RPN1
hsa-mir-520h	hsa-miR-338-3p	RPN1
hsa-mir-3184	hsa-miR-338-5p	RPN1
dre-mir-429	hsa-miR-342-3p	RPN1
pta-miR1316	hsa-miR-3657	RPN1
osa-MIR159b	hsa-miR-375	RPN1
hsa-miR-218-1-star	hsa-miR-377-5p	RPN1
ppc-mir-2264	hsa-miR-423-5p	RPN1
oan-miR-194-star	hsa-miR-425-5p	RPN1
eca-mir-106a	hsa-miR-454-3p	RPN1
gga-mir-1573	hsa-miR-508-5p	RPN1
cte-mir-2718	hsa-miR-550a-5p	RPN1
ppt-miR477e	hsa-miR-576-3p	RPN1
gga-mir-2131	hsa-miR-589-3p	RPN1
mgU2-19-30	hsa-miR-603	RPN1
ppy-mir-489	hsa-miR-628-5p	RPN1
crm-mir-50	hsa-miR-629-3p	RPN1
lmi-miR-8	hsa-miR-647	RPN1
ptc-MIR476a	hsa-miR-671-5p	RPN1
ptc-MIR399l	hsa-miR-191-5p	RPN1
ppc-mir-63h	hsa-miR-23b-3p	RPN1
gma-MIR1509a	hsa-miR-494-3p	RPN1
bmo-mir-3323	hsa-miR-494-3p	RPN1
bta-mir-551b	hsa-miR-124-3p	RPN1
dps-mir-8	hsa-miR-10a-5p	SLC3A2
odi-miR-1476-3p	hsa-miR-10b-5p	SLC3A2
sla-miR-214	hsa-miR-1180-3p	SLC3A2
hsa-mir-17	hsa-miR-125a-5p	SLC3A2
age-miR-28	hsa-miR-125b-5p	SLC3A2
dsi-mir-31b	hsa-miR-126-5p	SLC3A2
hsa-mir-92a-2	hsa-miR-1304-3p	SLC3A2
dps-miR-6	hsa-miR-138-5p	SLC3A2
cel-mir-2212	hsa-miR-138-5p	SLC3A2
mtr-MIR2657a	hsa-miR-149-5p	SLC3A2
cin-miR-124	hsa-miR-150-3p	SLC3A2
mmu-mir-1941	hsa-miR-16-5p	SLC3A2
hsa-mir-652	hsa-miR-22-3p	SLC3A2
osa-miR444b.2	hsa-miR-24-3p	SLC3A2
dme-mir-263a	hsa-miR-26b-5p	SLC3A2
dsi-mir-2583	hsa-miR-30c-1-3p	SLC3A2
hsa-mir-3172	hsa-miR-30c-2-3p	SLC3A2
bta-mir-106	hsa-miR-34a-5p	SLC3A2
oan-mir-1391	hsa-miR-3611	SLC3A2
dps-mir-283	hsa-miR-421	SLC3A2
tni-mir-203	hsa-miR-484	SLC3A2
cin-mir-4143	hsa-miR-486-5p	SLC3A2
hsa-mir-106a	hsa-miR-505-3p	SLC3A2
tgu-miR-135a	hsa-miR-522-5p	SLC3A2
cin-miR-4170-5p	hsa-miR-574-3p	SLC3A2
spike_in-control-27	hsa-miR-625-5p	SLC3A2
hsa-mir-200c	hsa-miR-7-5p	SLC3A2
dvi-mir-263b	hsa-miR-765	SLC3A2
eca-mir-126	hsa-miR-136-3p	SLC3A2
aga-mir-12	hsa-miR-361-5p	SLC3A2
der-miR-281	hsa-miR-1-3p	SLC3A2
xtr-mir-139	hsa-miR-124-3p	SLC3A2
gga-mir-3534	hsa-miR-1343-3p	SLC3A2
osa-MIR439a	hsa-miR-1343-3p	SLC3A2
gma-miR159a	hsa-miR-155-5p	SLC3A2
osa-MIR2872	hsa-miR-155-5p	SLC3A2
hsa-mir-30c-2	hsa-miR-23b-3p	SLC3A2
hsa-mir-4256	hsa-miR-101-3p	SLC3A2
cte-mir-8	hsa-miR-147a	SLC3A2
hsa-mir-579	hsa-miR-191-5p	SLC3A2
rno-mir-351	hsa-miR-203a-3p	SLC3A2
bta-mir-2284j	hsa-miR-205-5p	SLC3A2
hsa-mir-1304	hsa-miR-21-3p	SLC3A2
ath-MIR157d	hsa-miR-27a-5p	SLC3A2
nvi-miR-33
ppy-mir-1251
mtr-MIR2111c
sko-miR-182
mml-mir-572
bmo-mir-2836
hsa-mir-466
tni-mir-214
ppt-miR902l-5p
mml-mir-369
rno-mir-466c
nve-mir-2047
rno-mir-141
mmu-mir-200a
dse-mir-315
nve-miR-2024g
bmo-mir-13a
dps-mir-2540
dvi-mir-8
dme-mir-312
cfa-mir-425
ssc-mir-19a
cte-mir-375
dme-mir-2283
mml-mir-579
dre-mir-27c // dre-mir-27c
ppy-mir-324
ptr-mir-652
crm-mir-85
isc-miR-375
rno-mir-301b
bta-mir-1197
eca-miR-1302
bmo-mir-2857 // bmo-mir-2857
osa-MIR1871
dse-miR-2a
osa-MIR166g
bna-MIR166c
cfa-mir-500
hsa-mir-3134
mml-mir-550
ptr-mir-886
mne-miR-214
ppt-miR160i
bmo-mir-307
ath-MIR166e
mmu-mir-1955
mml-mir-562
hsa-mir-20a
ppy-mir-338
zma-MIR399i
ath-MIR166b
oan-mir-214
osa-MIR2090
mmu-mir-10b
cfa-mir-1307
bta-mir-30b
ahy-miR3513-3p
mmu-mir-151
hsa-mir-28
ppy-mir-520d
eca-mir-485
cin-mir-4097
dse-mir-287
dse-mir-4
dme-mir-960
sja-mir-125b
ssc-miR-500
cte-mir-2699
vvi-MIR172b
ppt-miR2082
mml-mir-425
rno-mir-10b
mne-miR-19a
hsa-mir-1183
cin-mir-4000c
ahy-miR156b-5p
dsi-mir-13a
hsa-mir-93
hsa-mir-376a-1
ppt-miR536c
ppy-mir-216b
hsa-mir-126
mmu-miR-680
mmu-mir-703
spu-miR-183
mmu-mir-216b
gga-mir-32
dre-mir-20b
ppy-mir-302d
cin-mir-4021
hsa-mir-489
hsa-mir-1251
dme-mir-iab-4
hsa-mir-380
mml-mir-548c
mmu-mir-491
tca-mir-133
ptr-mir-28
eca-mir-28
ggo-miR-28
bmo-mir-2796
jcv-miR-J1-3p
mmu-let-7f-2
tgu-mir-214
ath-MIR1886
xtr-mir-19a
hsa-mir-1909
cqu-miR-285-star
eca-mir-764
mmu-mir-1952
eca-mir-34c
hsa-mir-548i-4
cfa-mir-302d
osa-MIR2092
hsa-mir-548p
dmo-mir-10
eca-mir-214
ptr-mir-606
ppy-mir-380
cbr-mir-228
bmo-mir-2762
mmu-mir-669b
sla-miR-28
hsa-mir-539
hsa-miR-1244
oan-mir-153
ptr-mir-214
cin-mir-4134
cel-mir-243
mtr-MIR2087
hsa-mir-190
dan-mir-8
dpu-mir-307
bmo-mir-3268
mml-mir-149
aae-mir-11
oan-mir-126
hma-miR-3014
bmo-mir-3395
ppt-miR1027b
hsa-mir-2114
mtr-MIR2671i
v11_rno-miR-17
cin-let-7a-2-star
hsv2-miR-H20
sbi-MIR156c
hsa-mir-635
ptr-mir-489
aae-mir-283
rno-mir-384
rno-mir-218-1
dgr-mir-87
mdo-mir-19a
ppt-miR902b-5p
mmu-mir-2145-2
oan-miR-302
hsa-mir-4283-1
eca-mir-872
cin-mir-4123
bta-mir-214
cte-mir-137
bmo-mir-305
lla-miR-28
rco-MIR166e
dre-mir-220
ptr-mir-335
sbi-MIR167h
ppy-mir-1323
mmu-mir-1902
dsi-mir-2584
dps-mir-1010
cin-mir-4000f
rlcv-miR-rL1-33
mmu-mir-1928
hsa-mir-9-3
mmu-mir-1-2-as
lgi-mir-242b
dpe-miR-13b
ppy-mir-1296
zma-MIR167b // zma-MIR167b
cin-mir-92b
rno-mir-193
tca-mir-124
ppa-miR-19a
ppy-mir-197
mne-miR-30b
tgu-miR-2956
bta-mir-2898
hsa-mir-302e
oan-mir-1397
ptr-mir-892a
hsa-mir-1294
ppy-mir-767
cin-let-7b
ptr-mir-19a
bmo-mir-3386
dsi-mir-279
osa-MIR1874
rno-mir-28
tca-mir-932
odi-miR-1478
mmu-mir-468
cin-mir-4220 // cin-mir-4220 // cin-mir-4220
mdo-mir-133a
cbr-mir-356
bta-mir-195
hsa-mir-4319
mml-mir-190a
hsa-mir-3128
hsa-mir-621
tgu-mir-23
dme-mir-315
dmo-mir-92b
dre-mir-723
sme-mir-36c
cre-MIR908
cin-miR-4151-3p
ptr-mir-633
bta-mir-2319b
ppc-mir-2248
cin-mir-4061
ssc-mir-214
mne-miR-32
cin-mir-4000i
mmu-mir-297b
hsa-mir-3118-3
smo-miR1101-3p
ppy-mir-149
dvi-mir-263a
cbr-mir-124
ebv-mir-BART17
rno-mir-151
mml-mir-19a
mmu-mir-421
cel-mir-45
rno-mir-878
osa-MIR1428e
bmo-miR-2778a-2-star
mmu-mir-126
oan-mir-148
hsa-mir-566
ath-MIR2933a
cel-mir-63
hsa-miR-3160
bdi-miR166
dwi-mir-286
mmu-mir-33
bta-mir-2284m // bta-mir-2284m
ghr-miR399a
bta-mir-301b
dps-mir-2572
oan-mir-190b
dvi-miR-281
crm-mir-1
ptc-MIR396a
hsa-mir-640
peu-miR2910
dme-miR-983
dme-mir-277
ppy-mir-95
mml-mir-28
dpe-mir-8
crm-mir-46
eca-mir-340
cbr-mir-235b
hvt-miR-H17
cel-mir-71
bta-mir-2369
hsa-mir-3183
bta-mir-2471
dya-mir-263a
gga-mir-1667
xtr-mir-203
dwi-mir-314
cfa-mir-195
mmu-mir-432
hsa-mir-636
hsa-mir-632
mmu-let-7b
bmo-mir-3340
gga-mir-1801
lmi-miR-307
cfa-mir-214
age-miR-214
osa-MIR1884b
dme-mir-2498
dps-mir-13a
dsi-mir-978
rlcv-miR-rL1-30
eca-mir-350
bmo-mir-3204a
bmo-mir-3000
oan-mir-190a
bma-miR-153
cbr-miR-357
eca-mir-1898
zma-MIR399h
dps-mir-7
gga-mir-2128
osa-MIR812e
der-mir-8
cin-mir-4216
osa-MIR818d
cre-MIR913
crm-mir-2
hsa-mir-541
oan-miR-33-5p
hsa-mir-892b
hsa-mir-3158-2
hsa-mir-320c-1
hsa-mir-10a
cfa-mir-340
sbi-MIR169c
ppt-miR1032
hsa-miR-548d-3p
ahy-miR3516
dgr-mir-279
ptr-mir-1247
oan-mir-10b
der-mir-34
dan-mir-79
bta-mir-451
ame-mir-932
hsa-mir-141
aga-mir-210
hsa-mir-3163
mmu-mir-770
mml-mir-496
osa-MIR827
zma-MIR156d
mmu-mir-466g
nve-mir-2038
sbi-MIR171c
cin-mir-375
bmo-mir-970
mmu-mir-2141
dre-mir-455b
bmo-mir-3353
sme-mir-96a
aae-mir-275
sme-mir-8b
ppc-mir-56
dmo-mir-13a
mmu-mir-1955
dre-miR-737
aga-mir-283
hsa-mir-449c
gga-mir-1760
osa-MIR1875
bta-mir-2284b
mdo-mir-551b
cfa-mir-188
mmu-mir-301a
v49_ENSG00000201863
gga-mir-1712
xtr-mir-367
hsa-mir-190
bmo-mir-3225
hsa-mir-3121
gga-mir-1656
gga-miR-133a
rno-mir-194-2
dsi-mir-314
ppy-mir-494
eca-mir-1902
ebv-miR-BHRF1-2-star
bra-miR159a
tni-mir-30b
cin-mir-4005b
aqc-miR477g
zma-miR166g
oan-mir-1421a
dse-mir-283
oan-mir-1422g
ssc-mir-217 // ssc-mir-217
ptc-MIR476b
hsa-mir-519e
bna-miR396a
v49_ENSG00000212291
hsa-mir-611
mml-mir-203
oan-mir-490
sko-miR-71
xtr-mir-214
mmu-mir-1959
ptr-mir-324
bfl-mir-71
tni-mir-182
hsa-mir-548f-2
hsa-mir-208b
sja-mir-2d
cfa-mir-592
oan-mir-221
cfa-mir-133c
ppy-mir-28
ptr-mir-1184
oan-mir-19a
mml-mir-211
gga-mir-1560
hsa-mir-603
mdo-mir-28
tni-let-7j // tni-let-7j
dme-mir-1005
osa-MIR1861m
mml-mir-214
mmu-mir-297a-4
dpe-miR-281-2-star
cte-mir-2688
lla-miR-19a
cin-miR-4176-5p
hsa-mir-501
eca-mir-653
ppt-miR166f
hsa-miR-129-3p
hsa-mir-548v
ppy-mir-569
eca-mir-324
bmo-mir-3430
mtr-MIR2666
cin-mir-4001i
hsa-mir-548q
dps-mir-2563
bta-mir-186
rno-mir-532
ppy-mir-551b
sme-mir-2157
mmu-mir-496
sme-mir-751
dpe-miR-2a
hsa-mir-509-3
hsa-mir-549
hsa-mir-3170
gga-mir-1799
cel-mir-2214
dre-mir-30b
spu-miR-71
gga-mir-1623
hsa-mir-369
mml-mir-524
mml-mir-649
sja-mir-7
osa-MIR2097
ptr-mir-1256
ppy-mir-488
hsa-mir-2277
cel-mir-2220
mmu-mir-130b
mmu-mir-882
bta-mir-133b
dsi-mir-2c
oan-mir-1380
crm-mir-44
xtr-miR-137
mmu-mir-509
zma-MIR319b
mmu-mir-451
vvi-MIR399b
odi-miR-1480
mmu-let-7c-1-star
ppt-miR1212
sko-miR-183
smo-miR166b
zma-MIR160d
cre-MIR1161a
dps-mir-968
cin-mir-4047
rno-mir-299
hsa-mir-192
spike_in-control-36
mtr-MIR2599
ddi-miR-1177
cte-mir-2717
mdv2-miR-M29-5p
rno-mir-128-2
gga-mir-1785
cin-mir-4001g // cin-mir-4001g
bta-mir-28
rno-mir-675
der-mir-31b
csi-miR398
sme-mir-87b
xtr-mir-133c
hsa-mir-890
hsa-mir-574
ppt-miR898a
mmu-mir-467e
csa-mir-183
ppy-mir-1226
bta-mir-96
hsv1-miR-H14-5p
hsa-mir-1250
bmo-mir-2807c
dsi-miR-987-star
mmu-mir-466b-3
bmo-mir-2780c
cte-mir-996
bfl-mir-34
mmu-mir-137
dps-mir-994
hsa-mir-1255a
rno-mir-208
cin-mir-4172
ppt-miR156b
mtr-MIR2656b
gga-mir-1736
oan-mir-1421s
dwi-mir-4
dpe-mir-263a
gga-mir-455
v49_ENSG00000212228
bmo-mir-3338
cin-mir-4193
ptr-mir-891b
ptr-mir-609
oan-mir-1400
rno-mir-375
mdo-mir-429
mtr-MIR2648
hsa-mir-149
bta-mir-2478
ppy-mir-563
ptc-MIR166c
mtr-MIR2652c
gga-miR-122
ppc-mir-84b
hsa-mir-548e
ath-MIR773
rlcv-miR-rL1-28
sbi-MIR166k
mmu-mir-1945
mml-mir-450b
dan-mir-307
mml-mir-934
zma-MIR396c
csa-mir-217
aae-mir-993
dvi-mir-5
zma-MIR159e
mmu-mir-466k
tae-MIR444
rno-mir-369
spike_in-control-17
rno-mir-323
gma-MIR390b
cin-mir-4190
ptr-mir-532
ppy-mir-214
zma-MIR395a
oan-mir-106
dps-mir-3
dps-miR-2566a-2-star
hsa-mir-651
hsa-mir-620
ame-mir-1006
mdo-mir-203
dgr-mir-2c
bna-MIR169k // bna-MIR169k
cqu-miR-276-star
tgu-mir-30a
dvi-mir-133
vvi-MIR166e
bta-mir-2419
tgu-mir-219
mdo-mir-135a
dme-mir-2282
cin-miR-4000a-5p
tca-bantam
eca-mir-30b
mmu-mir-653
ppy-mir-566
cfa-mir-197
mml-mir-1233 // mml-mir-1233
mgU12-22-U4-8
cte-mir-2702
mmu-mir-302d
zma-MIR169p
cte-mir-2707
gma-MIR390a
bta-let-7a-star
hsa-mir-320b-2
dme-mir-1002
dme-mir-92b
isc-miR-1993
hsa-mir-2117
ghr-miR394a
fru-mir-196b
osa-MIR1883a
ola-miR-430a
ssc-miR-369
dre-mir-214 // dre-mir-214
dps-mir-993
hsa-mir-548x
zma-MIR167d
zma-miR390b-star
ptr-miR-1244
dmo-mir-276a
sme-mir-2d
bmo-mir-13b
tae-MIR1138
hsa-mir-129-2
bdi-miR167
ptr-mir-302a
ppa-miR-133a
cte-mir-210
bmo-mir-2786
hsa-mir-186
bmo-mir-275
mmu-mir-382
mmu-mir-466b-1 // mmu-mir-466b-1 // mmu-mir-466b-1 // mmu-mir-466b-1 // mmu-mir-466b-1 // mmu-mir-466b-1
mmu-mir-465b-1
cel-mir-237
hsa-mir-1305
oan-mir-1420d
gma-MIR1520a
rlcv-miR-rL1-15
cfa-mir-326
fru-mir-214
bta-mir-3603
ptr-miR-548f
rno-mir-294
dmo-mir-2c
ptr-mir-190b
ptc-MIR478e
dsi-miR-987
dvi-mir-308
hsa-mir-548g
rno-mir-743a
hsa-mir-187
tgu-mir-460a
rno-mir-128-2
dwi-miR-281-2-star
oan-mir-31
ppy-mir-105
bta-mir-2294
hsa-mir-1302-7
bta-mir-30f
ptc-MIR169n
ptc-MIR166e
oan-miR-1421n
dre-mir-203a
v49_ENSG00000201863
ppy-miR-7
cin-mir-4026
hsa-mir-548s
hcmv-miR-US25-1-star
dse-mir-184
tni-mir-30c // tni-mir-30c
eca-mir-769b
gma-MIR1520d
dpe-mir-277
osa-MIR159d
hsa-mir-151
xtr-mir-199b
cfa-mir-216b
mmu-mir-292
hsa-mir-197
mmu-mir-450b
sbi-MIR156d
dme-mir-1000
dpu-mir-2b
cel-mir-2215
vvi-MIR166g
tca-mir-87
cbr-mir-360
rno-mir-489
vvi-MIR403d
sbi-MIR169a
hsa-mir-581
ssc-miR-532-3p
zma-MIR166h
cin-mir-196 // cin-mir-196
bmo-mir-3391
ptr-mir-149
mtr-MIR2585a
gga-mir-1756b
cin-mir-4182
ptr-mir-1294
der-mir-5
dme-mir-190
mmu-mir-1933
dsi-mir-137
v49_ENSG00000212553
hsa-mir-548f-1
hsa-mir-1244-2
odi-miR-1486
mdo-mir-151
hsa-mir-191
hsa-mir-220a
sme-mir-2203
hsa-mir-181b-2
csi-miR162.5
aga-mir-306
eca-mir-299
mmu-mir-214
nve-mir-2023
ath-MIR156e
mne-miR-154
mmu-mir-449c
ggo-miR-19a
rno-mir-192
dya-mir-184
sja-mir-31
mmu-mir-335
ppt-miR1036-3p
hsa-mir-646
cin-miR-4201-5p
ppy-mir-33b
hsa-mir-214
mmu-mir-669m-1
hsa-mir-548o
mtr-MIR2630i
mml-mir-195
bta-mir-654
ppy-mir-451
hsa-mir-548x
mml-mir-519b
hsa-mir-571
hsa-mir-518f
sko-miR-193b
aae-mir-316
xtr-mir-106
rlcv-miR-rL1-2
aae-mir-8
fru-miR-129
bta-mir-2352
cbr-mir-58
hsa-mir-548g
ppa-miR-28
bmo-mir-2821
rno-mir-598
ptc-miR399a
ptc-MIR1444a
dme-miR-276-star
tca-mir-315
osa-MIR441a
mmu-mir-680-2
mdo-mir-126
gga-mir-1626
bmo-miR-2806
bmo-mir-3264
ptr-mir-1179
mmu-mir-697
bmo-mir-3258
hsa-mir-628
ssc-miR-28-5p
hsa-mir-325
xtr-mir-30b
dmo-mir-307
dwi-mir-309
sbi-MIR396a
ghr-miR167
ppy-mir-583
mmu-mir-10a
vvi-MIR399e
cre-MIR1154
crm-mir-2
mdo-mir-302c
bta-mir-2895
ppy-mir-1307
mml-mir-539
zma-MIR166e // zma-MIR166e
ath-MIR420
mne-miR-204
ppt-miR166g
dpe-mir-92b
osa-MIR2101
cin-miR-4206-3p
bmo-mir-3247
hsa-mir-1182
hsa-mir-3157
rno-mir-30b
sly-miR171b
gga-mir-367
tgu-mir-1559
rno-mir-325
ptc-miR166o
mmu-mir-496
age-miR-135
mmu-mir-149
ptr-mir-626
mmu-mir-1941
dpe-mir-315
dre-mir-196b
gga-mir-1670
bmo-miR-2778a-star
cin-mir-4000d
bmo-miR-2772a
hsa-miR-376a-star
dps-mir-2506
rco-MIR171c
ath-MIR165a
oan-mir-1340
hsa-mir-1264
mdv1-mir-M12 // mdv1-mir-M12
mmu-mir-448
osa-MIR1428a
mmu-mir-669j
hsa-miR-30c-1-star
hsa-mir-378b
sme-miR-754b
odi-miR-92b
dps-mir-2552
cin-mir-4003b
hru-miR-1984
ath-MIR2938
smo-miR1094b
mmu-mir-202
mmu-mir-469
ppt-miR1223f
mmu-mir-1902
osa-MIR1863
vvi-MIR319b
ame-mir-317
rno-miR-9
aga-mir-277
ptr-mir-496
lgi-mir-252b
vvi-MIR399c
ppy-mir-652
xla-miR-133a
mml-mir-494
ptc-MIR1446c
bmo-mir-3369
ppc-mir-242
cin-miR-132-5p
rno-mir-214
hsa-mir-28
tgu-mir-130a
hsa-mir-130b
mmu-mir-434
zma-MIR399d
ptr-mir-208a
mmu-mir-669o
dpu-mir-137
dsi-mir-1001
mmu-mir-703
cte-mir-281
bmo-mir-2738
hsa-mir-489
cin-mir-1502a
mmu-mir-190b
hsa-mir-495
ssc-mir-30b
bmo-mir-3250
vvi-MIR160b
mmu-mir-465b-1
smo-miR1088-3p
cte-mir-2001
osa-MIR319b
aga-mir-981
dwi-mir-iab-4
aae-mir-927
tca-mir-184
oan-mir-590
ptr-miR-135a
mml-miR-513b
hsa-mir-1277
gga-mir-1784
oan-mir-1421ae
aqc-miR166a
ggo-miR-30a-3p
dre-mir-19a
mmu-mir-100
bta-mir-2903
ssc-mir-193a
mmu-mir-466b-2
cfa-mir-126
bta-mir-656
ggo-miR-195
aae-mir-278
mml-mir-643
dsi-mir-263b
crm-mir-64d
aae-miR-276-star
cel-mir-2208b
ptc-MIR478k
oan-mir-219
mmu-let-7f-1
odi-miR-1471
ssy-miR-510
rno-mir-193
hsa-mir-101-1
cqu-miR-278
dan-mir-9b
cin-mir-4074
mmu-mir-1897
gga-mir-1397
rno-mir-376c
mml-mir-532
hsa-mir-653
dya-mir-286
osa-MIR2866
mml-miR-511
ppc-mir-312
cel-mir-70
dya-miR-281-1-star
cel-mir-56
ptr-mir-586
cin-mir-182
dps-mir-927
bmo-mir-3318 // bmo-mir-3318 // bmo-mir-3318 // bmo-mir-3318 // bmo-mir-3318
sme-mir-2171
bna-MIR171c
cin-mir-7
age-miR-98
hsa-mir-379
ath-MIR775
aae-bantam
zma-MIR171m
rno-mir-19a
dps-mir-957
mmu-mir-669i
vvi-MIR166c
bmo-mir-3410
hsa-mir-1296
dre-mir-2192
[truncated: 4,355 more rows]

## Sheet: Sheet1
miRNA （logFC小于-0.05）	multiMiR prediction	target_symbol				intersection	mRNA
ppy-mir-422a	hsa-miR-124-3p	TLN1				hsa-miR-3202	CAPZB
mmu-mir-215	hsa-miR-124-3p	TLN1				hsa-miR-509-5p	TLN1
hsa-mir-378c	hsa-miR-124-3p	TLN1				hsa-miR-513a-5p	CAPZB
hsa-mir-422a	hsa-miR-760	TLN1				hsa-miR-1270	RPN1
rno-mir-378	hsa-miR-92b-3p	TLN1
mmu-mir-378	hsa-miR-484	TLN1
ptr-mir-378	hsa-miR-186-5p	TLN1
mml-mir-422a	hsa-miR-222-3p	TLN1
ptr-mir-422a	hsa-miR-92a-3p	TLN1
hsa-mir-378	hsa-miR-25-3p	TLN1
eca-mir-378	hsa-let-7b-5p	TLN1
mml-mir-378	hsa-miR-218-5p	TLN1
ssc-mir-378	hsa-miR-2681-5p	TLN1
xtr-mir-320	hsa-miR-3682-5p	TLN1
cfa-mir-378	hsa-miR-372-5p	TLN1
bta-mir-378	hsa-miR-371a-5p	TLN1
ppy-mir-378	hsa-miR-616-5p	TLN1
hsa-mir-151	hsa-miR-373-5p	TLN1
rno-mir-147	hsa-miR-371b-5p	TLN1
dre-miR-194b	hsa-miR-6827-3p	TLN1
xtr-mir-200b	hsa-miR-340-3p	TLN1
oan-mir-200b	hsa-miR-3613-3p	TLN1
mml-mir-151	hsa-miR-3613-3p	TLN1
tgu-mir-147	hsa-miR-4282	TLN1
gga-mir-200b	hsa-miR-6513-5p	TLN1
rno-mir-151	hsa-miR-887-5p	TLN1
bta-mir-147	hsa-miR-3913-5p	TLN1
ppy-mir-147b	hsa-miR-3122	TLN1
cfa-mir-147	hsa-miR-450a-1-3p	TLN1
bta-mir-151	hsa-miR-6780a-5p	TLN1
tni-mir-200b	hsa-miR-6779-5p	TLN1
bta-mir-320b	hsa-miR-3689c	TLN1
bta-mir-200b	hsa-miR-3689b-3p	TLN1
cfa-mir-362	hsa-miR-3689a-3p	TLN1
dre-mir-200b	hsa-miR-30b-3p	TLN1
mmu-mir-194-2	hsa-miR-1273h-5p	TLN1
eca-mir-196b	hsa-miR-6788-5p	TLN1
ppy-mir-151	hsa-miR-30c-2-3p	TLN1
spu-miR-10	hsa-miR-30c-1-3p	TLN1
eca-mir-200b	hsa-miR-7977	TLN1
dpu-mir-8	hsa-miR-920	TLN1
hsa-mir-1973	hsa-miR-6726-5p	TLN1
csa-mir-200	hsa-miR-5591-5p	TLN1
ssc-miR-151-5p	hsa-miR-4300	TLN1
hsa-mir-200b	hsa-miR-6090	TLN1
mmu-mir-147	hsa-miR-6827-5p	TLN1
tgu-mir-200b	hsa-miR-1827	TLN1
dre-mir-192	hsa-miR-4649-3p	TLN1
fru-mir-192	hsa-miR-544b	TLN1
mmu-mir-200b	hsa-miR-383-3p	TLN1
xtr-mir-215	hsa-miR-940	TLN1
fru-mir-200b	hsa-miR-6893-5p	TLN1
tni-mir-192	hsa-miR-6808-5p	TLN1
mdo-mir-200b	hsa-miR-4293	TLN1
tni-mir-200a	hsa-miR-6821-5p	TLN1
hsa-mir-378	hsa-miR-1268b	TLN1
dre-mir-200c	hsa-miR-1268a	TLN1
ssc-mir-30d	hsa-miR-24-3p	TLN1
ptr-miR-320d	hsa-miR-4284	TLN1
rno-mir-192	hsa-miR-561-5p	TLN1
hsa-mir-147b	hsa-miR-6830-5p	TLN1
mmu-mir-151	hsa-miR-8080	TLN1
sla-miR-10a	hsa-miR-193b-3p	TLN1
xtr-mir-192	hsa-miR-193a-3p	TLN1
hsa-miR-320d	hsa-miR-1229-5p	TLN1
bfl-mir-200a	hsa-miR-1275	TLN1
age-miR-10a	hsa-miR-197-5p	TLN1
xtr-mir-10a	hsa-miR-3115	TLN1
csa-mir-141	hsa-miR-3132	TLN1
bta-mir-30d	hsa-miR-4271	TLN1
hsa-mir-4284	hsa-miR-4447	TLN1
ssc-mir-192	hsa-miR-4472	TLN1
mml-mir-192	hsa-miR-4525	TLN1
mdo-mir-200a	hsa-miR-4651	TLN1
bta-mir-192	hsa-miR-4662a-3p	TLN1
mmu-mir-192	hsa-miR-4665-5p	TLN1
ptr-mir-147b	hsa-miR-4723-5p	TLN1
ppy-miR-320d	hsa-miR-4725-3p	TLN1
hsa-miR-194-star	hsa-miR-4731-5p	TLN1
ptr-mir-192	hsa-miR-5010-5p	TLN1
ptr-mir-10a	hsa-miR-5698	TLN1
cfa-mir-151	hsa-miR-608	TLN1
oan-mir-30d	hsa-miR-625-5p	TLN1
oan-mir-192	hsa-miR-637	TLN1
rno-mir-215	hsa-miR-6751-5p	TLN1
tgu-mir-30d	hsa-miR-6752-5p	TLN1
cfa-mir-192	hsa-miR-6756-5p	TLN1
eca-mir-192	hsa-miR-6766-5p	TLN1
hsa-mir-192	hsa-miR-6769a-3p	TLN1
ssc-mir-320	hsa-miR-6780b-5p	TLN1
dre-mir-200a	hsa-miR-6782-5p	TLN1
ssc-miR-19b	hsa-miR-6803-5p	TLN1
mmu-mir-378	hsa-miR-6835-5p	TLN1
ppa-miR-10a	hsa-miR-6842-5p	TLN1
oan-mir-192	hsa-miR-6870-5p	TLN1
hsa-mir-378	hsa-miR-7110-5p	TLN1
eca-mir-151	hsa-miR-7111-5p	TLN1
bmo-mir-3310	hsa-miR-92a-2-5p	TLN1
ptr-miR-19b	hsa-miR-130b-3p	CAPZB
dgr-mir-92b	hsa-miR-34a-5p	CAPZB
ppy-mir-192	hsa-miR-1915-5p	CAPZB
rno-miR-19b	hsa-miR-484	CAPZB
fru-mir-19b	hsa-miR-324-3p	CAPZB
sla-miR-19b	hsa-miR-3934-5p	CAPZB
dre-mir-19b	hsa-miR-218-5p	CAPZB
cfa-mir-335	hsa-miR-6885-5p	CAPZB
cte-mir-92c	hsa-miR-328-5p	CAPZB
mmu-mir-200a	hsa-miR-4745-3p	CAPZB
lgi-mir-92	hsa-miR-1538	CAPZB
ppy-miR-320b	hsa-miR-766-5p	CAPZB
cfa-mir-30d	hsa-miR-7-5p	CAPZB
cin-mir-141	hsa-miR-483-5p	CAPZB
xla-miR-19b	hsa-miR-887-5p	CAPZB
ppy-miR-320c	hsa-miR-6780a-5p	CAPZB
eca-mir-10a	hsa-miR-6779-5p	CAPZB
mdo-mir-10a	hsa-miR-3689c	CAPZB
fru-mir-200a	hsa-miR-3689b-3p	CAPZB
mml-mir-200c	hsa-miR-3689a-3p	CAPZB
ggo-miR-19b	hsa-miR-30b-3p	CAPZB
mml-miR-19b	hsa-miR-1273h-5p	CAPZB
lla-miR-19b	hsa-miR-6788-5p	CAPZB
hsa-mir-196b	hsa-miR-30c-2-3p	CAPZB
oan-mir-19b	hsa-miR-30c-1-3p	CAPZB
gga-mir-30d	hsa-miR-6799-5p	CAPZB
xla-miR-92a	hsa-miR-6883-5p	CAPZB
mdo-mir-19b	hsa-miR-6785-5p	CAPZB
rno-mir-10a	hsa-miR-4728-5p	CAPZB
bta-mir-19b	hsa-miR-149-3p	CAPZB
gga-mir-19b	hsa-miR-7106-5p	CAPZB
hsa-miR-320c	hsa-miR-8085	CAPZB
eca-mir-532	hsa-miR-6731-5p	CAPZB
hsa-mir-194-2	hsa-miR-1273f	CAPZB
mdo-mir-200c	hsa-miR-4518	CAPZB
tni-mir-19b	hsa-miR-1266-5p	CAPZB
hsa-mir-151	hsa-miR-6754-5p	CAPZB
dse-mir-10	hsa-miR-4441	CAPZB
hsa-mir-200b	hsa-miR-4270	CAPZB
ptr-miR-320b	hsa-miR-211-3p	CAPZB
hsa-mir-200c	hsa-miR-1322	CAPZB
eca-mir-19b	hsa-miR-6760-5p	CAPZB
tgu-mir-200b	hsa-miR-185-5p	CAPZB
gga-mir-200a	hsa-miR-4644	CAPZB
rno-mir-378	hsa-miR-4306	CAPZB
mml-mir-361	hsa-miR-652-3p	CAPZB
mmu-mir-200c	hsa-miR-147b	CAPZB
lca-miR-19b	hsa-miR-25-3p	CAPZB
age-miR-19b	hsa-miR-3202	CAPZB
hsa-mir-1979	hsa-miR-32-5p	CAPZB
ppy-mir-200c	hsa-miR-363-3p	CAPZB
rno-mir-378	hsa-miR-367-3p	CAPZB
ptr-miR-320c	hsa-miR-4325	CAPZB
bta-mir-10a	hsa-miR-4325	CAPZB
bta-mir-200c	hsa-miR-4468	CAPZB
ppy-mir-196b	hsa-miR-4747-5p	CAPZB
sko-miR-10	hsa-miR-5196-5p	CAPZB
hsa-miR-19b	hsa-miR-548ad-3p	CAPZB
mmu-mir-196b	hsa-miR-5694	CAPZB
ppa-miR-19b	hsa-miR-5694	CAPZB
eca-mir-200a	hsa-miR-6081	CAPZB
ggo-miR-200c	hsa-miR-661	CAPZB
mml-mir-429	hsa-miR-6807-5p	CAPZB
mdo-mir-92	hsa-miR-6807-5p	CAPZB
mmu-miR-19b	hsa-miR-7515	CAPZB
eca-mir-200c	hsa-miR-92a-3p	CAPZB
hsa-mir-200a	hsa-miR-92b-3p	CAPZB
mml-mir-10a	hsa-miR-9500	CAPZB
mmu-mir-1192	hsa-miR-101-3p	CAPZB
bfl-mir-10a	hsa-miR-1285-3p	CAPZB
gga-miR-147	hsa-miR-196a-3p	CAPZB
tni-mir-375	hsa-miR-3187-5p	CAPZB
mmu-miR-92a	hsa-miR-5189-5p	CAPZB
tca-mir-92b	hsa-miR-582-5p	CAPZB
cfa-mir-200c	hsa-miR-612	CAPZB
rno-mir-200a	hsa-miR-6860	CAPZB
mml-mir-196b	hsa-miR-939-3p	CAPZB
mne-miR-19b	hsa-miR-155-5p	FLNA
rno-mir-200c	hsa-miR-1-3p	FLNA
bta-mir-196b	hsa-miR-1-3p	FLNA
osa-MIR821a	hsa-miR-7-5p	FLNA
dse-mir-92a	hsa-miR-615-3p	FLNA
ppy-mir-200a	hsa-miR-92b-3p	FLNA
hsa-mir-151	hsa-miR-193b-3p	FLNA
bfl-miR-92a	hsa-miR-484	FLNA
oan-mir-196b	hsa-miR-324-5p	FLNA
dme-mir-92a	hsa-miR-331-3p	FLNA
dya-mir-92a	hsa-miR-378a-3p	FLNA
bta-mir-361	hsa-miR-200c-3p	FLNA
tgu-miR-19b	hsa-miR-149-5p	FLNA
mdo-mir-141	hsa-miR-23b-3p	FLNA
eca-mir-361	hsa-miR-222-3p	FLNA
dme-mir-8	hsa-miR-221-3p	FLNA
tni-miR-10b	hsa-miR-196a-5p	FLNA
xtr-mir-200a	hsa-miR-92a-3p	FLNA
ppy-miR-19b	hsa-miR-31-5p	FLNA
aae-mir-92b	hsa-miR-23a-3p	FLNA
cfa-mir-361	hsa-miR-20a-5p	FLNA
rno-mir-361	hsa-miR-16-5p	FLNA
mmu-mir-320	hsa-let-7b-5p	FLNA
ppy-mir-30d	hsa-miR-218-5p	FLNA
rlcv-miR-rL1-13	hsa-miR-375	RPN1
rno-mir-141	hsa-miR-26b-5p	RPN1
mne-miR-30d	hsa-miR-103a-3p	RPN1
rno-mir-196b	hsa-miR-26b-5p	SLC3A2
mml-mir-200a	hsa-miR-16-5p	SLC3A2
ppy-mir-335 // ppy-mir-335	hsa-miR-193b-3p	SLC3A2
cfa-mir-320	hsa-miR-10a-5p	SLC3A2
xtr-miR-92a	hsa-miR-92a-3p	SLC3A2
mmu-mir-200b	hsa-miR-1260b	SLC3A2
mmu-mir-200b	hsa-miR-4311	SLC3A2
dps-mir-10	hsa-miR-8068	SLC3A2
hsa-mir-320a	hsa-miR-412-3p	SLC3A2
cfa-miR-19b	hsa-miR-6844	SLC3A2
dre-mir-141	hsa-miR-4709-5p	SLC3A2
rno-mir-320	hsa-miR-2115-3p	SLC3A2
ptr-mir-30d	hsa-miR-548c-3p	SLC3A2
cfa-mir-10	hsa-let-7a-5p	TLN1
xtr-miR-19b	hsa-let-7b-5p	TLN1
dsi-mir-92a	hsa-let-7c-5p	TLN1
eca-mir-30d	hsa-let-7e-5p	TLN1
hsa-miR-320b	hsa-let-7f-5p	TLN1
mmu-mir-10a	hsa-let-7g-5p	TLN1
rno-mir-200b	hsa-let-7i-5p	TLN1
ptr-miR-141	hsa-miR-103a-2-5p	TLN1
hsa-mir-374a	hsa-miR-103a-3p	TLN1
hsa-mir-10b	hsa-miR-103a-3p	TLN1
bta-mir-10b	hsa-miR-106a-5p	TLN1
hsa-mir-361	hsa-miR-107	TLN1
ptr-mir-200a	hsa-miR-124-3p	TLN1
hsa-mir-10a	hsa-miR-124-3p	TLN1
ssc-miR-151-3p	hsa-miR-1254	TLN1
aga-mir-92a	hsa-miR-1255a	TLN1
bta-mir-423	hsa-miR-1271-5p	TLN1
ssc-mir-361	hsa-miR-130a-3p	TLN1
cfa-miR-92a	hsa-miR-141-5p	TLN1
ame-miR-2	hsa-miR-143-3p	TLN1
cfa-mir-141	hsa-miR-146b-5p	TLN1
mml-mir-141	hsa-miR-148a-3p	TLN1
ppy-mir-320a	hsa-miR-148b-3p	TLN1
ppy-mir-361	hsa-miR-149-5p	TLN1
der-mir-92a	hsa-miR-15a-5p	TLN1
spu-miR-92b	hsa-miR-16-5p	TLN1
xtr-mir-30d	hsa-miR-17-3p	TLN1
bta-mir-200a	hsa-miR-17-5p	TLN1
bta-mir-320	hsa-miR-182-5p	TLN1
ggo-miR-10a	hsa-miR-185-3p	TLN1
tgu-mir-200a	hsa-miR-185-5p	TLN1
ptr-mir-320a	hsa-miR-186-5p	TLN1
fru-mir-194	hsa-miR-188-3p	TLN1
oan-mir-200a	hsa-miR-193b-3p	TLN1
ggo-miR-30d	hsa-miR-195-5p	TLN1
eca-mir-28	hsa-miR-195-5p	TLN1
lla-miR-92	hsa-miR-198	TLN1
oan-mir-200b	hsa-miR-19a-3p	TLN1
dre-mir-194a	hsa-miR-19b-3p	TLN1
mmu-mir-378	hsa-miR-20a-3p	TLN1
bta-mir-215	hsa-miR-20a-5p	TLN1
cfa-mir-200b	hsa-miR-20b-5p	TLN1
rno-mir-200b	hsa-miR-21-5p	TLN1
cel-mir-228	hsa-miR-218-5p	TLN1
aga-mir-92b	hsa-miR-221-5p	TLN1
bta-mir-335	hsa-miR-22-3p	TLN1
mne-miR-92	hsa-miR-22-5p	TLN1
tni-mir-194	hsa-miR-23b-5p	TLN1
dre-mir-30d	hsa-miR-24-3p	TLN1
age-miR-92	hsa-miR-25-3p	TLN1
mml-mir-320	hsa-miR-296-5p	TLN1
rno-mir-200c	hsa-miR-29b-1-5p	TLN1
mml-mir-30d	hsa-miR-328-3p	TLN1
hsa-mir-423	hsa-miR-330-5p	TLN1
dan-mir-92a	hsa-miR-338-3p	TLN1
nvi-miR-92a	hsa-miR-339-3p	TLN1
rno-miR-92a	hsa-miR-34a-5p	TLN1
aae-mir-10	hsa-miR-363-5p	TLN1
ppy-mir-215	hsa-miR-370-3p	TLN1
sla-miR-92	hsa-miR-371a-5p	TLN1
gga-mir-92	hsa-miR-412-3p	TLN1
osa-MIR821b	hsa-miR-422a	TLN1
mml-mir-10b	hsa-miR-423-5p	TLN1
dse-mir-92b	hsa-miR-424-5p	TLN1
dvi-mir-92a	hsa-miR-432-5p	TLN1
eca-mir-10b	hsa-miR-485-5p	TLN1
dmo-mir-92a	hsa-miR-487b-3p	TLN1
dgr-mir-92a	hsa-miR-497-5p	TLN1
ppy-mir-141	hsa-miR-503-5p	TLN1
hsa-mir-215	hsa-miR-505-5p	TLN1
eca-mir-767	hsa-miR-509-5p	TLN1
ppy-mir-423	hsa-miR-5100	TLN1
ppa-miR-92	hsa-miR-518c-5p	TLN1
bta-mir-141	hsa-miR-519a-3p	TLN1
dps-mir-92a	hsa-miR-519b-3p	TLN1
hsa-mir-30d	hsa-miR-519c-3p	TLN1
mmu-mir-141	hsa-miR-522-5p	TLN1
hsa-mir-192	hsa-miR-523-3p	TLN1
mml-mir-423	hsa-miR-545-3p	TLN1
bfl-mir-375	hsa-miR-564	TLN1
ssc-miR-92a	hsa-miR-588	TLN1
dre-miR-92a	hsa-miR-589-5p	TLN1
lca-miR-92	hsa-miR-601	TLN1
sko-miR-92b	hsa-miR-612	TLN1
mmu-mir-200c	hsa-miR-635	TLN1
eca-mir-215	hsa-miR-651-5p	TLN1
ppa-miR-30d	hsa-miR-657	TLN1
mmu-mir-362	hsa-miR-660-5p	TLN1
hsa-mir-200c	hsa-miR-665	TLN1
rno-mir-375	hsa-miR-671-5p	TLN1
hsa-mir-200b	hsa-miR-766-3p	TLN1
dre-miR-196a	hsa-miR-876-3p	TLN1
hsa-miR-92a	hsa-miR-93-3p	TLN1
dre-miR-375	hsa-miR-93-5p	TLN1
ggo-miR-141	hsa-miR-939-5p	TLN1
ptr-mir-10b	hsa-miR-942-5p	TLN1
mmu-mir-423	hsa-miR-9-5p	TLN1
hsa-mir-196b	hsa-miR-96-5p	TLN1
dvi-miR-2a	hsa-miR-98-5p	TLN1
cfa-mir-375	hsa-miR-106b-5p	TLN1
hsa-mir-548n	hsa-miR-129-2-3p	TLN1
bta-miR-194	hsa-miR-146a-5p	TLN1
ptr-mir-215	hsa-miR-155-5p	TLN1
mml-mir-151	hsa-miR-181b-5p	TLN1
ggo-miR-194	hsa-miR-27a-3p	TLN1
ssc-mir-423	hsa-miR-1290	CAPZB
ptr-mir-194	hsa-miR-142-3p	CAPZB
dre-miR-10b	hsa-miR-182-5p	CAPZB
ppy-mir-151	hsa-miR-185-5p	CAPZB
age-miR-194	hsa-miR-218-5p	CAPZB
tni-mir-153b	hsa-miR-320a	CAPZB
dpe-mir-92a	hsa-miR-330-3p	CAPZB
eca-mir-194	hsa-miR-330-5p	CAPZB
ptr-mir-375	hsa-miR-335-3p	CAPZB
dwi-mir-92a	hsa-miR-34a-5p	CAPZB
bhv1-miR-B8-5p	hsa-miR-3605-5p	CAPZB
mmu-mir-375	hsa-miR-361-3p	CAPZB
tgu-miR-194	hsa-miR-455-5p	CAPZB
bmo-mir-2776	hsa-miR-513a-5p	CAPZB
mdo-mir-375	hsa-miR-609	CAPZB
ppy-miR-92	hsa-miR-652-3p	CAPZB
eca-mir-141	hsa-miR-766-3p	CAPZB
xtr-miR-194	hsa-miR-935	CAPZB
mne-miR-194	hsa-miR-942-5p	CAPZB
dya-mir-10	hsa-miR-484	CAPZB
tgu-mir-215	hsa-miR-1-3p	CAPZB
ppy-mir-10b	hsa-miR-494-3p	CAPZB
ssc-miR-28-3p	hsa-miR-494-3p	CAPZB
hsa-mir-141	hsa-miR-129-2-3p	CAPZB
fru-miR-10b	hsa-miR-146a-5p	CAPZB
gga-mir-375	hsa-miR-155-5p	CAPZB
cfa-mir-194	hsa-miR-210-3p	CAPZB
hsa-mir-375	hsa-let-7a-5p	FLNA
rno-mir-423	hsa-let-7b-5p	FLNA
ppy-mir-362	hsa-let-7c-5p	FLNA
cin-mir-92b	hsa-let-7e-5p	FLNA
dsi-mir-92b	hsa-let-7f-5p	FLNA
cfa-mir-196b	hsa-let-7g-3p	FLNA
bmo-mir-2778c	hsa-let-7g-5p	FLNA
bta-mir-362	hsa-let-7i-5p	FLNA
ppy-mir-375	hsa-miR-101-5p	FLNA
hsa-miR-194	hsa-miR-125a-3p	FLNA
oan-miR-194	hsa-miR-125a-5p	FLNA
gga-mir-194	hsa-miR-125b-5p	FLNA
oan-mir-196a	hsa-miR-1271-5p	FLNA
mml-mir-362	hsa-miR-127-3p	FLNA
mmu-miR-194	hsa-miR-128-3p	FLNA
rno-mir-28	hsa-miR-130b-5p	FLNA
ptr-mir-151	hsa-miR-132-3p	FLNA
rno-miR-194	hsa-miR-135b-3p	FLNA
gga-mir-215	hsa-miR-136-5p	FLNA
bta-mir-375	hsa-miR-146b-5p	FLNA
mml-mir-215	hsa-miR-148a-3p	FLNA
mml-miR-194	hsa-miR-148b-3p	FLNA
rno-mir-362	hsa-miR-149-5p	FLNA
ppy-mir-194	hsa-miR-152-3p	FLNA
xtr-mir-375	hsa-miR-155-5p	FLNA
xla-miR-194	hsa-miR-15a-3p	FLNA
mmu-mir-30d	hsa-miR-17-3p	FLNA
mmu-mir-361	hsa-miR-185-3p	FLNA
ebv-mir-BART7	hsa-miR-193b-5p	FLNA
dsi-mir-8	hsa-miR-196b-3p	FLNA
ppa-miR-141	hsa-miR-197-3p	FLNA
sly-miR166b	hsa-miR-1-3p	FLNA
fru-miR-92	hsa-miR-1-3p	FLNA
dpe-mir-10	hsa-miR-212-3p	FLNA
tni-miR-92	hsa-miR-212-5p	FLNA
bna-MIR171b // bna-MIR171b	hsa-miR-214-3p	FLNA
ath-MIR837	hsa-miR-214-5p	FLNA
mml-mir-335	hsa-miR-218-5p	FLNA
eca-mir-92a	hsa-miR-22-3p	FLNA
mdo-mir-215	hsa-miR-23b-5p	FLNA
mml-mir-375	hsa-miR-24-3p	FLNA
rno-mir-194-2	hsa-miR-26b-5p	FLNA
ggo-miR-92	hsa-miR-299-3p	FLNA
tgu-miR-92	hsa-miR-29a-5p	FLNA
cfa-mir-28	hsa-miR-3065-3p	FLNA
bmo-mir-2778d	hsa-miR-30a-3p	FLNA
oan-miR-92a	hsa-miR-30e-3p	FLNA
cfa-mir-200a	hsa-miR-326	FLNA
mmu-mir-320	hsa-miR-328-3p	FLNA
eca-mir-196a	hsa-miR-3613-5p	FLNA
hsa-mir-362	hsa-miR-370-3p	FLNA
rno-mir-30d	hsa-miR-378a-3p	FLNA
oan-mir-10b	hsa-miR-412-3p	FLNA
lla-miR-196	hsa-miR-432-5p	FLNA
mml-miR-92a	hsa-miR-4326	FLNA
mmu-mir-93	hsa-miR-4473	FLNA
mne-miR-215	hsa-miR-455-5p	FLNA
sko-miR-375	hsa-miR-4690-5p	FLNA
cqu-miR-92	hsa-miR-484	FLNA
age-miR-196	hsa-miR-500a-3p	FLNA
tni-miR-196a	hsa-miR-502-5p	FLNA
tni-mir-30d	hsa-miR-5094	FLNA
dme-mir-10	hsa-miR-511-5p	FLNA
dya-mir-92b	hsa-miR-513c-5p	FLNA
sbi-MIR821e	hsa-miR-522-5p	FLNA
ptr-miR-92	hsa-miR-542-3p	FLNA
oan-mir-215	hsa-miR-583	FLNA
rno-mir-425	hsa-miR-590-3p	FLNA
ggo-miR-215	hsa-miR-612	FLNA
cin-miR-4124-5p	hsa-miR-615-5p	FLNA
dps-mir-2503	hsa-miR-634	FLNA
dan-mir-92b	hsa-miR-635	FLNA
ggo-miR-10b	hsa-miR-637	FLNA
hsa-mir-502	hsa-miR-650	FLNA
cin-mir-200	hsa-miR-653-5p	FLNA
hsa-mir-93	hsa-miR-657	FLNA
fru-mir-30d	hsa-miR-7-5p	FLNA
mmu-miR-196a	hsa-miR-877-3p	FLNA
snR38A	hsa-miR-887-3p	FLNA
cin-mir-4185	hsa-miR-93-3p	FLNA
ppy-mir-532	hsa-miR-940	FLNA
gga-mir-10a	hsa-miR-96-5p	FLNA
isc-miR-10	hsa-miR-98-5p	FLNA
lgi-mir-375	hsa-miR-99b-5p	FLNA
hsa-mir-3201	hsa-miR-143-3p	FLNA
mdo-mir-10b	hsa-miR-103a-3p	FLNA
ppy-mir-429	hsa-miR-1343-3p	FLNA
ssc-mir-196b // ssc-mir-196b	hsa-miR-23b-3p	FLNA
eca-mir-93	hsa-miR-124-3p	FLNA
hsa-mir-28	hsa-miR-124-3p	FLNA
mmu-mir-200c	hsa-miR-129-2-3p	FLNA
lmi-miR-10	hsa-miR-147a	FLNA
eca-mir-362	hsa-miR-191-5p	FLNA
bta-mir-532	hsa-miR-203a-3p	FLNA
bta-mir-92	hsa-let-7d-5p	RPN1
hsa-mir-429	hsa-miR-103a-3p	RPN1
hsa-mir-200a	hsa-miR-107	RPN1
hsa-mir-10b	hsa-miR-1185-5p	RPN1
mne-miR-106a	hsa-miR-1270	RPN1
hsa-mir-532	hsa-miR-129-1-3p	RPN1
rno-mir-541	hsa-miR-129-2-3p	RPN1
eca-mir-423	hsa-miR-129-2-3p	RPN1
ptr-mir-423	hsa-miR-130a-3p	RPN1
mne-miR-93	hsa-miR-130b-3p	RPN1
ssc-mir-215	hsa-miR-138-5p	RPN1
ppa-miR-106a	hsa-miR-146b-3p	RPN1
bmo-mir-3269	hsa-miR-16-2-3p	RPN1
lgi-mir-8	hsa-miR-185-5p	RPN1
bna-MIR390b	hsa-miR-198	RPN1
hsa-mir-335	hsa-miR-200a-5p	RPN1
ppy-mir-93	hsa-miR-21-3p	RPN1
bta-mir-92a	hsa-miR-21-5p	RPN1
hsa-miR-196a	hsa-miR-218-5p	RPN1
dre-mir-459	hsa-miR-23a-3p	RPN1
aae-mir-92a	hsa-miR-23b-5p	RPN1
api-mir-10	hsa-miR-25-3p	RPN1
lca-miR-17-5p	hsa-miR-26b-5p	RPN1
dre-mir-19d	hsa-miR-27a-3p	RPN1
mmu-mir-383	hsa-miR-27b-3p	RPN1
ssc-mir-425	hsa-miR-27b-5p	RPN1
ame-mir-92a	hsa-miR-29a-3p	RPN1
osa-MIR806c	hsa-miR-29b-1-5p	RPN1
ptr-mir-552	hsa-miR-301a-3p	RPN1
gga-mir-17	hsa-miR-301a-5p	RPN1
sme-mir-277c	hsa-miR-301b-3p	RPN1
xtr-mir-93a	hsa-miR-3065-5p	RPN1
sko-miR-200	hsa-miR-3194-3p	RPN1
dan-mir-210	hsa-miR-338-3p	RPN1
sla-miR-93	hsa-miR-338-5p	RPN1
ptc-MIR171m	hsa-miR-342-3p	RPN1
gga-mir-1776	hsa-miR-3657	RPN1
ptr-mir-196b	hsa-miR-375	RPN1
ppy-mir-606	hsa-miR-377-5p	RPN1
dvi-mir-92b	hsa-miR-423-5p	RPN1
odi-miR-1495	hsa-miR-425-5p	RPN1
ssc-mir-10a	hsa-miR-454-3p	RPN1
mml-mir-93	hsa-miR-508-5p	RPN1
mne-miR-10b	hsa-miR-550a-5p	RPN1
cin-mir-375	hsa-miR-576-3p	RPN1
ppy-miR-30c	hsa-miR-589-3p	RPN1
mmu-mir-1839	hsa-miR-603	RPN1
sko-miR-92a	hsa-miR-628-5p	RPN1
dme-mir-314	hsa-miR-629-3p	RPN1
cfa-mir-93	hsa-miR-647	RPN1
mmu-miR-2145	hsa-miR-671-5p	RPN1
hsa-mir-375	hsa-miR-191-5p	RPN1
dgr-mir-10	hsa-miR-23b-3p	RPN1
ppa-miR-10b	hsa-miR-494-3p	RPN1
hsa-mir-320e	hsa-miR-494-3p	RPN1
ggo-miR-93	hsa-miR-124-3p	RPN1
dan-mir-10	hsa-miR-10a-5p	SLC3A2
ssc-miR-196a	hsa-miR-10b-5p	SLC3A2
ssc-mir-106a	hsa-miR-1180-3p	SLC3A2
mne-miR-30c	hsa-miR-125a-5p	SLC3A2
tni-miR-124	hsa-miR-125b-5p	SLC3A2
ppy-mir-501	hsa-miR-126-5p	SLC3A2
bmo-miR-2778a	hsa-miR-1304-3p	SLC3A2
rno-mir-423	hsa-miR-138-5p	SLC3A2
osa-MIR821c	hsa-miR-138-5p	SLC3A2
ppa-miR-93	hsa-miR-149-5p	SLC3A2
oan-mir-10a // oan-mir-10a	hsa-miR-150-3p	SLC3A2
fru-mir-375 // fru-mir-375	hsa-miR-16-5p	SLC3A2
cel-mir-54	hsa-miR-22-3p	SLC3A2
mdo-mir-93	hsa-miR-24-3p	SLC3A2
dse-mir-8	hsa-miR-26b-5p	SLC3A2
eca-mir-1197	hsa-miR-30c-1-3p	SLC3A2
cfa-mir-532	hsa-miR-30c-2-3p	SLC3A2
ppy-mir-374a	hsa-miR-34a-5p	SLC3A2
ppc-mir-2261	hsa-miR-3611	SLC3A2
xtr-mir-17	hsa-miR-421	SLC3A2
ptr-miR-196a	hsa-miR-484	SLC3A2
ptr-mir-501	hsa-miR-486-5p	SLC3A2
ppy-mir-106a	hsa-miR-505-3p	SLC3A2
hsa-mir-655	hsa-miR-522-5p	SLC3A2
ptr-mir-210	hsa-miR-574-3p	SLC3A2
lla-miR-93	hsa-miR-625-5p	SLC3A2
cin-miR-4051-5p	hsa-miR-7-5p	SLC3A2
cqu-miR-13	hsa-miR-765	SLC3A2
mmu-mir-10b	hsa-miR-136-3p	SLC3A2
gga-mir-10b	hsa-miR-361-5p	SLC3A2
dwi-mir-92b	hsa-miR-1-3p	SLC3A2
hsa-mir-522	hsa-miR-124-3p	SLC3A2
eca-mir-30c	hsa-miR-1343-3p	SLC3A2
mmu-mir-194-2	hsa-miR-1343-3p	SLC3A2
spike_in-control-37	hsa-miR-155-5p	SLC3A2
age-miR-93	hsa-miR-155-5p	SLC3A2
rno-mir-374	hsa-miR-23b-3p	SLC3A2
mtr-MIR2645	hsa-miR-101-3p	SLC3A2
fru-mir-210	hsa-miR-147a	SLC3A2
ggo-miR-106a	hsa-miR-191-5p	SLC3A2
rno-mir-878	hsa-miR-203a-3p	SLC3A2
mml-mir-532	hsa-miR-205-5p	SLC3A2
rno-mir-196c	hsa-miR-21-3p	SLC3A2
sla-miR-106a	hsa-miR-27a-5p	SLC3A2
ptr-mir-106a	hsa-miR-124-3p	TLN1
cbr-mir-2226	hsa-miR-124-3p	TLN1
bmo-mir-2808e	hsa-miR-124-3p	TLN1
xtr-mir-93b	hsa-miR-760	TLN1
dmo-miR-281-1-star	hsa-miR-92b-3p	TLN1
dme-mir-998	hsa-miR-484	TLN1
mmu-mir-375	hsa-miR-186-5p	TLN1
gga-mir-489	hsa-miR-222-3p	TLN1
pvu-miR166a	hsa-miR-92a-3p	TLN1
cfa-mir-10b	hsa-miR-25-3p	TLN1
dmo-mir-315	hsa-let-7b-5p	TLN1
mml-miR-30c	hsa-miR-218-5p	TLN1
rno-mir-93	hsa-miR-2681-5p	TLN1
bmo-mir-10	hsa-miR-3682-5p	TLN1
dpu-mir-10	hsa-miR-372-5p	TLN1
sla-miR-17-5p	hsa-miR-371a-5p	TLN1
mmu-mir-878	hsa-miR-616-5p	TLN1
bta-mir-93	hsa-miR-373-5p	TLN1
tgu-mir-30a	hsa-miR-371b-5p	TLN1
sja-mir-3495	hsa-miR-6827-3p	TLN1
ppy-mir-17	hsa-miR-340-3p	TLN1
bta-mir-2323	hsa-miR-3613-3p	TLN1
nvi-miR-2c	hsa-miR-3613-3p	TLN1
eca-mir-191	hsa-miR-4282	TLN1
bta-mir-30c	hsa-miR-6513-5p	TLN1
mmu-mir-1946b	hsa-miR-887-5p	TLN1
rno-miR-30c	hsa-miR-3913-5p	TLN1
ptr-mir-93	hsa-miR-3122	TLN1
cqu-miR-210	hsa-miR-450a-1-3p	TLN1
rno-mir-376c	hsa-miR-6780a-5p	TLN1
mdo-mir-17	hsa-miR-6779-5p	TLN1
xtr-mir-10b	hsa-miR-3689c	TLN1
bmo-mir-2778b	hsa-miR-3689b-3p	TLN1
oan-mir-135b	hsa-miR-3689a-3p	TLN1
mml-mir-17	hsa-miR-30b-3p	TLN1
rno-mir-196a	hsa-miR-1273h-5p	TLN1
ptr-mir-191	hsa-miR-6788-5p	TLN1
bta-mir-151	hsa-miR-30c-2-3p	TLN1
smo-miR536	hsa-miR-30c-1-3p	TLN1
crm-mir-228	hsa-miR-7977	TLN1
mmu-mir-194-1	hsa-miR-920	TLN1
cqu-miR-10-star	hsa-miR-6726-5p	TLN1
dsi-mir-1001	hsa-miR-5591-5p	TLN1
ggo-miR-17-5p	hsa-miR-4300	TLN1
bta-mir-425	hsa-miR-6090	TLN1
ppy-mir-559	hsa-miR-6827-5p	TLN1
bmo-mir-92a	hsa-miR-1827	TLN1
dps-mir-2565	hsa-miR-4649-3p	TLN1
sbi-MIR437m	hsa-miR-544b	TLN1
age-miR-106a	hsa-miR-383-3p	TLN1
xtr-mir-210	hsa-miR-940	TLN1
ppy-mir-196-2	hsa-miR-6893-5p	TLN1
mml-mir-106a	hsa-miR-6808-5p	TLN1
lgi-mir-10	hsa-miR-4293	TLN1
rno-mir-210	hsa-miR-6821-5p	TLN1
mmu-mir-425	hsa-miR-1268b	TLN1
cin-mir-4065	hsa-miR-1268a	TLN1
rno-mir-214	hsa-miR-24-3p	TLN1
ssc-mir-30c	hsa-miR-4284	TLN1
hsa-miR-30c	hsa-miR-561-5p	TLN1
mmu-miR-30c	hsa-miR-6830-5p	TLN1
ssc-mir-1285 // ssc-mir-1285	hsa-miR-8080	TLN1
rno-mir-191	hsa-miR-193b-3p	TLN1
cfa-mir-502	hsa-miR-193a-3p	TLN1
hsa-mir-525	hsa-miR-1229-5p	TLN1
cfa-miR-30c	hsa-miR-1275	TLN1
ppt-miR1072	hsa-miR-197-5p	TLN1
lla-miR-17-5p	hsa-miR-3115	TLN1
mmu-mir-196b	hsa-miR-3132	TLN1
hsa-mir-3172	hsa-miR-4271	TLN1
ppa-miR-17-5p	hsa-miR-4447	TLN1
dre-mir-10a	hsa-miR-4472	TLN1
mmu-mir-335	hsa-miR-4525	TLN1
oan-mir-30e	hsa-miR-4651	TLN1
rno-mir-592	hsa-miR-4662a-3p	TLN1
hsa-mir-500	hsa-miR-4665-5p	TLN1
ath-MIR864	hsa-miR-4723-5p	TLN1
ssc-miR-532-5p	hsa-miR-4725-3p	TLN1
tca-mir-8	hsa-miR-4731-5p	TLN1
bta-mir-2331	hsa-miR-5010-5p	TLN1
cel-mir-2214	hsa-miR-5698	TLN1
dvi-mir-307	hsa-miR-608	TLN1
hsa-mir-191	hsa-miR-625-5p	TLN1
spu-miR-92a	hsa-miR-637	TLN1
der-mir-92b	hsa-miR-6751-5p	TLN1
bmo-mir-8	hsa-miR-6752-5p	TLN1
hsa-mir-605	hsa-miR-6756-5p	TLN1
mmu-mir-191	hsa-miR-6766-5p	TLN1
hsa-mir-4328	hsa-miR-6769a-3p	TLN1
hsa-mir-200b	hsa-miR-6780b-5p	TLN1
dgr-mir-8	hsa-miR-6782-5p	TLN1
bta-mir-17	hsa-miR-6803-5p	TLN1
mne-miR-17-5p	hsa-miR-6835-5p	TLN1
dmo-miR-2a	hsa-miR-6842-5p	TLN1
tca-mir-10	hsa-miR-6870-5p	TLN1
dsi-mir-983	hsa-miR-7110-5p	TLN1
hsa-mir-1979	hsa-miR-7111-5p	TLN1
mmu-mir-465c-2	hsa-miR-92a-2-5p	TLN1
tni-mir-210	hsa-miR-130b-3p	CAPZB
cin-mir-1502c	hsa-miR-34a-5p	CAPZB
mmu-mir-695	hsa-miR-1915-5p	CAPZB
bfl-mir-92c	hsa-miR-484	CAPZB
hsa-mir-425	hsa-miR-324-3p	CAPZB
ptc-MIR169y	hsa-miR-3934-5p	CAPZB
rco-MIR319a	hsa-miR-218-5p	CAPZB
nvi-miR-10	hsa-miR-6885-5p	CAPZB
spu-miR-2007	hsa-miR-328-5p	CAPZB
ame-mir-981	hsa-miR-4745-3p	CAPZB
ssc-mir-191	hsa-miR-1538	CAPZB
dvi-mir-10	hsa-miR-766-5p	CAPZB
rno-mir-652	hsa-miR-7-5p	CAPZB
ptr-mir-17	hsa-miR-483-5p	CAPZB
ame-mir-210	hsa-miR-887-5p	CAPZB
hsa-mir-572	hsa-miR-6780a-5p	CAPZB
mml-mir-191	hsa-miR-6779-5p	CAPZB
age-miR-17-5p	hsa-miR-3689c	CAPZB
cel-mir-58	hsa-miR-3689b-3p	CAPZB
spu-miR-375	hsa-miR-3689a-3p	CAPZB
cfa-mir-30a	hsa-miR-30b-3p	CAPZB
dvi-mir-210	hsa-miR-1273h-5p	CAPZB
oan-mir-425	hsa-miR-6788-5p	CAPZB
bmo-mir-285	hsa-miR-30c-2-3p	CAPZB
mmu-mir-200a	hsa-miR-30c-1-3p	CAPZB
aga-mir-10	hsa-miR-6799-5p	CAPZB
smo-miR1094a	hsa-miR-6883-5p	CAPZB
osa-MIR439d	hsa-miR-6785-5p	CAPZB
dsi-mir-210	hsa-miR-4728-5p	CAPZB
ppy-mir-191	hsa-miR-149-3p	CAPZB
ssc-mir-30e	hsa-miR-7106-5p	CAPZB
bta-mir-191	hsa-miR-8085	CAPZB
cfa-mir-106a	hsa-miR-6731-5p	CAPZB
fru-miR-196a	hsa-miR-1273f	CAPZB
spu-miR-210	hsa-miR-4518	CAPZB
hsa-mir-1278	hsa-miR-1266-5p	CAPZB
dre-mir-301b	hsa-miR-6754-5p	CAPZB
mmu-mir-1197	hsa-miR-4441	CAPZB
mml-mir-580	hsa-miR-4270	CAPZB
bta-mir-502b	hsa-miR-211-3p	CAPZB
gga-miR-30c	hsa-miR-1322	CAPZB
mmu-mir-216a	hsa-miR-6760-5p	CAPZB
eca-mir-1291a	hsa-miR-185-5p	CAPZB
mmu-mir-10b	hsa-miR-4644	CAPZB
dps-mir-210	hsa-miR-4306	CAPZB
bmo-mir-308	hsa-miR-652-3p	CAPZB
ptr-miR-30c	hsa-miR-147b	CAPZB
cfa-mir-210	hsa-miR-25-3p	CAPZB
cel-mir-47	hsa-miR-3202	CAPZB
mmu-mir-190	hsa-miR-32-5p	CAPZB
mdo-mir-210	hsa-miR-363-3p	CAPZB
ppt-miR901	hsa-miR-367-3p	CAPZB
mmu-mir-465c-1	hsa-miR-4325	CAPZB
dsi-mir-303	hsa-miR-4325	CAPZB
bmo-mir-2848	hsa-miR-4468	CAPZB
mml-mir-489	hsa-miR-4747-5p	CAPZB
ppy-mir-210	hsa-miR-5196-5p	CAPZB
dan-mir-286	hsa-miR-548ad-3p	CAPZB
bta-mir-2391	hsa-miR-5694	CAPZB
mml-mir-210	hsa-miR-5694	CAPZB
sme-mir-2200	hsa-miR-6081	CAPZB
hsa-mir-106a	hsa-miR-661	CAPZB
bmo-mir-210	hsa-miR-6807-5p	CAPZB
lmi-miR-210	hsa-miR-6807-5p	CAPZB
ame-miR-10	hsa-miR-7515	CAPZB
mmu-mir-93	hsa-miR-92a-3p	CAPZB
bta-mir-30e	hsa-miR-92b-3p	CAPZB
bta-miR-502a	hsa-miR-9500	CAPZB
smo-miR1082a	hsa-miR-101-3p	CAPZB
mmu-mir-141	hsa-miR-1285-3p	CAPZB
oan-mir-191	hsa-miR-196a-3p	CAPZB
ath-MIR169h	hsa-miR-3187-5p	CAPZB
tca-mir-210	hsa-miR-5189-5p	CAPZB
nve-mir-2034	hsa-miR-582-5p	CAPZB
smo-miR1101-5p	hsa-miR-612	CAPZB
dre-mir-19c	hsa-miR-6860	CAPZB
gga-mir-1562	hsa-miR-939-3p	CAPZB
cre-MIR1149	hsa-miR-155-5p	FLNA
dwi-mir-210	hsa-miR-1-3p	FLNA
gga-mir-203	hsa-miR-1-3p	FLNA
mdo-mir-191	hsa-miR-7-5p	FLNA
aae-mir-1890	hsa-miR-615-3p	FLNA
ppa-miR-196	hsa-miR-92b-3p	FLNA
ssc-mir-133a	hsa-miR-193b-3p	FLNA
tgu-mir-30b	hsa-miR-484	FLNA
hsa-mir-518e	hsa-miR-324-5p	FLNA
ssc-mir-10b	hsa-miR-331-3p	FLNA
dre-mir-729	hsa-miR-378a-3p	FLNA
ptr-mir-553	hsa-miR-200c-3p	FLNA
hsa-mir-4285	hsa-miR-149-5p	FLNA
cel-mir-1821	hsa-miR-23b-3p	FLNA
rno-miR-335	hsa-miR-222-3p	FLNA
tgu-mir-375	hsa-miR-221-3p	FLNA
ppt-miR1046-3p	hsa-miR-196a-5p	FLNA
mmu-mir-465b-2	hsa-miR-92a-3p	FLNA
ppy-mir-491	hsa-miR-31-5p	FLNA
bta-miR-196a	hsa-miR-23a-3p	FLNA
gga-mir-1749	hsa-miR-20a-5p	FLNA
gma-MIR1533	hsa-miR-16-5p	FLNA
mmu-mir-744	hsa-let-7b-5p	FLNA
mmu-mir-28	hsa-miR-218-5p	FLNA
gga-mir-466	hsa-miR-375	RPN1
cin-mir-4060	hsa-miR-26b-5p	RPN1
hsa-miR-548a-3p	hsa-miR-103a-3p	RPN1
mdv1-mir-M2 // mdv1-mir-M2	hsa-miR-26b-5p	SLC3A2
rno-miR-17-5p	hsa-miR-16-5p	SLC3A2
dre-miR-17a	hsa-miR-193b-3p	SLC3A2
bmo-mir-79	hsa-miR-10a-5p	SLC3A2
dvi-mir-7	hsa-miR-92a-3p	SLC3A2
eca-mir-502	hsa-miR-1260b	SLC3A2
hsa-mir-194-2	hsa-miR-4311	SLC3A2
aae-mir-263b	hsa-miR-8068	SLC3A2
rno-mir-9-3	hsa-miR-412-3p	SLC3A2
tgu-mir-130b	hsa-miR-6844	SLC3A2
v11_hsa-miR-923	hsa-miR-4709-5p	SLC3A2
mmu-mir-292	hsa-miR-2115-3p	SLC3A2
fru-miR-17	hsa-miR-548c-3p	SLC3A2
ssc-mir-17	hsa-let-7a-5p	TLN1
eca-mir-335	hsa-let-7b-5p	TLN1
dgr-mir-210	hsa-let-7c-5p	TLN1
sme-mir-747	hsa-let-7e-5p	TLN1
cin-mir-4071	hsa-let-7f-5p	TLN1
isc-miR-8	hsa-let-7g-5p	TLN1
sbi-MIR171i	hsa-let-7i-5p	TLN1
ptr-mir-572	hsa-miR-103a-2-5p	TLN1
der-mir-10	hsa-miR-103a-3p	TLN1
rno-mir-147	hsa-miR-103a-3p	TLN1
bmo-mir-2737	hsa-miR-106a-5p	TLN1
bta-miR-210	hsa-miR-107	TLN1
osa-MIR809g	hsa-miR-124-3p	TLN1
cbr-mir-1817	hsa-miR-124-3p	TLN1
aae-mir-8	hsa-miR-1254	TLN1
rno-mir-190	hsa-miR-1255a	TLN1
mmu-mir-299	hsa-miR-1271-5p	TLN1
oan-mir-1401	hsa-miR-130a-3p	TLN1
oan-mir-30c	hsa-miR-141-5p	TLN1
crm-mir-79	hsa-miR-143-3p	TLN1
hsa-miR-181a-2-star	hsa-miR-146b-5p	TLN1
bta-mir-449c	hsa-miR-148a-3p	TLN1
dre-mir-429b	hsa-miR-148b-3p	TLN1
xtr-miR-30c	hsa-miR-149-5p	TLN1
sme-mir-184	hsa-miR-15a-5p	TLN1
dre-mir-210	hsa-miR-16-5p	TLN1
rno-mir-190b	hsa-miR-17-3p	TLN1
bdi-miR1139	hsa-miR-17-5p	TLN1
mmu-mir-210	hsa-miR-182-5p	TLN1
odi-miR-124b	hsa-miR-185-3p	TLN1
tae-MIR1134	hsa-miR-185-5p	TLN1
hsa-mir-320c-1	hsa-miR-186-5p	TLN1
hsa-mir-558	hsa-miR-188-3p	TLN1
hsa-mir-30b	hsa-miR-193b-3p	TLN1
ptr-mir-1258	hsa-miR-195-5p	TLN1
age-miR-19a	hsa-miR-195-5p	TLN1
ssc-mir-1307	hsa-miR-198	TLN1
hsa-mir-1975	hsa-miR-19a-3p	TLN1
oan-mir-92b	hsa-miR-19b-3p	TLN1
dvi-miR-281-2-star	hsa-miR-20a-3p	TLN1
cfa-mir-191	hsa-miR-20a-5p	TLN1
pbi-miR-508	hsa-miR-20b-5p	TLN1
dya-bantam	hsa-miR-21-5p	TLN1
hsa-mir-203	hsa-miR-218-5p	TLN1
ssc-mir-95	hsa-miR-221-5p	TLN1
hsa-mir-559	hsa-miR-22-3p	TLN1
dpe-mir-210	hsa-miR-22-5p	TLN1
eca-mir-1264	hsa-miR-23b-5p	TLN1
mml-mir-619	hsa-miR-24-3p	TLN1
hsa-mir-425	hsa-miR-25-3p	TLN1
gga-mir-1805	hsa-miR-296-5p	TLN1
cfa-mir-652	hsa-miR-29b-1-5p	TLN1
hsa-mir-214	hsa-miR-328-3p	TLN1
nve-mir-2036	hsa-miR-330-5p	TLN1
cfa-mir-371	hsa-miR-338-3p	TLN1
dya-mir-210	hsa-miR-339-3p	TLN1
cin-mir-4030	hsa-miR-34a-5p	TLN1
dpu-miR-96	hsa-miR-363-5p	TLN1
mdm-miR482-star	hsa-miR-370-3p	TLN1
tgu-mir-106	hsa-miR-371a-5p	TLN1
ssc-mir-210	hsa-miR-412-3p	TLN1
ptc-MIR169h	hsa-miR-422a	TLN1
cfa-miR-196a	hsa-miR-423-5p	TLN1
bmo-mir-8	hsa-miR-424-5p	TLN1
mmu-mir-532	hsa-miR-432-5p	TLN1
cin-mir-4054	hsa-miR-485-5p	TLN1
mmu-mir-706	hsa-miR-487b-3p	TLN1
hsa-mir-93	hsa-miR-497-5p	TLN1
hsa-mir-1285-2	hsa-miR-503-5p	TLN1
bta-mir-429	hsa-miR-505-5p	TLN1
bfl-mir-210	hsa-miR-509-5p	TLN1
oan-miR-1422b-2-star	hsa-miR-5100	TLN1
dre-let-7h	hsa-miR-518c-5p	TLN1
rno-mir-434	hsa-miR-519a-3p	TLN1
hsa-mir-1250	hsa-miR-519b-3p	TLN1
hsa-mir-194-1	hsa-miR-519c-3p	TLN1
rno-mir-186	hsa-miR-522-5p	TLN1
bfl-mir-200b	hsa-miR-523-3p	TLN1
rno-mir-10a	hsa-miR-545-3p	TLN1
bta-mir-425	hsa-miR-564	TLN1
nvi-miR-210	hsa-miR-588	TLN1
mmu-mir-425	hsa-miR-589-5p	TLN1
hsa-mir-19b-1	hsa-miR-601	TLN1
aqc-miR395b	hsa-miR-612	TLN1
mmu-mir-362	hsa-miR-635	TLN1
dsi-mir-1003	hsa-miR-651-5p	TLN1
ppy-mir-425	hsa-miR-657	TLN1
tgu-mir-203	hsa-miR-660-5p	TLN1
hsa-mir-378c	hsa-miR-665	TLN1
hsa-mir-30d	hsa-miR-671-5p	TLN1
mmu-miR-7a-star	hsa-miR-766-3p	TLN1
dme-mir-1014	hsa-miR-876-3p	TLN1
hsa-mir-1302-4	hsa-miR-93-3p	TLN1
bta-mir-491	hsa-miR-93-5p	TLN1
hsa-mir-548i-3	hsa-miR-939-5p	TLN1
osa-MIR1427	hsa-miR-942-5p	TLN1
aga-mir-8	hsa-miR-9-5p	TLN1
dmo-mir-210	hsa-miR-96-5p	TLN1
cfa-mir-203	hsa-miR-98-5p	TLN1
ctr-miR166	hsa-miR-106b-5p	TLN1
dsi-mir-10	hsa-miR-129-2-3p	TLN1
dme-mir-210	hsa-miR-146a-5p	TLN1
hsa-mir-552	hsa-miR-155-5p	TLN1
eca-mir-411	hsa-miR-181b-5p	TLN1
mne-miR-28	hsa-miR-27a-3p	TLN1
hsa-mir-620	hsa-miR-1290	CAPZB
mmu-mir-467h	hsa-miR-142-3p	CAPZB
ptr-mir-1265	hsa-miR-182-5p	CAPZB
xtr-mir-191	hsa-miR-185-5p	CAPZB
bmo-mir-13a	hsa-miR-218-5p	CAPZB
hsa-mir-520a	hsa-miR-320a	CAPZB
mmu-mir-203	hsa-miR-330-3p	CAPZB
rno-mir-324	hsa-miR-330-5p	CAPZB
sja-mir-3481	hsa-miR-335-3p	CAPZB
hsa-mir-886	hsa-miR-34a-5p	CAPZB
mmu-mir-429	hsa-miR-3605-5p	CAPZB
mdo-mir-214	hsa-miR-361-3p	CAPZB
bdi-miR1122	hsa-miR-455-5p	CAPZB
aga-miR-2	hsa-miR-513a-5p	CAPZB
hsa-mir-19a	hsa-miR-609	CAPZB
oan-mir-17 // oan-mir-17	hsa-miR-652-3p	CAPZB
dse-mir-210	hsa-miR-766-3p	CAPZB
pta-miR171	hsa-miR-935	CAPZB
oan-mir-30a	hsa-miR-942-5p	CAPZB
bmo-mir-3235	hsa-miR-484	CAPZB
hsa-mir-552	hsa-miR-1-3p	CAPZB
dan-mir-278	hsa-miR-494-3p	CAPZB
gga-mir-302d	hsa-miR-494-3p	CAPZB
bna-MIR166b // bna-MIR166b	hsa-miR-129-2-3p	CAPZB
ptr-mir-425	hsa-miR-146a-5p	CAPZB
mmu-mir-875	hsa-miR-155-5p	CAPZB
ppy-mir-203	hsa-miR-210-3p	CAPZB
ppy-mir-886	hsa-let-7a-5p	FLNA
hsa-mir-548j	hsa-let-7b-5p	FLNA
hsa-mir-196a-2	hsa-let-7c-5p	FLNA
lla-miR-30c	hsa-let-7e-5p	FLNA
cre-MIR1152	hsa-let-7f-5p	FLNA
tgu-mir-30c	hsa-let-7g-3p	FLNA
hma-miR-3003b-5p	hsa-let-7g-5p	FLNA
bmo-mir-2838	hsa-let-7i-5p	FLNA
rno-mir-301b	hsa-miR-101-5p	FLNA
lgi-miR-190	hsa-miR-125a-3p	FLNA
hsa-miR-1255b	hsa-miR-125a-5p	FLNA
bmo-miR-2833	hsa-miR-125b-5p	FLNA
mmu-mir-191	hsa-miR-1271-5p	FLNA
tca-mir-13a	hsa-miR-127-3p	FLNA
ppy-mir-508	hsa-miR-128-3p	FLNA
tgu-mir-137	hsa-miR-130b-5p	FLNA
cin-mir-4025	hsa-miR-132-3p	FLNA
ppy-miR-502-3p	hsa-miR-135b-3p	FLNA
dan-mir-314	hsa-miR-136-5p	FLNA
cin-mir-4089	hsa-miR-146b-5p	FLNA
xtr-mir-449	hsa-miR-148a-3p	FLNA
mml-mir-324	hsa-miR-148b-3p	FLNA
hsa-mir-1289-1	hsa-miR-149-5p	FLNA
hsa-mir-3199-1	hsa-miR-152-3p	FLNA
rno-mir-425	hsa-miR-155-5p	FLNA
der-mir-210	hsa-miR-15a-3p	FLNA
mmu-mir-190	hsa-miR-17-3p	FLNA
dya-mir-288	hsa-miR-185-3p	FLNA
eca-mir-17	hsa-miR-193b-5p	FLNA
bta-mir-449a	hsa-miR-196b-3p	FLNA
mmu-mir-2145-1	hsa-miR-197-3p	FLNA
cin-mir-4000g	hsa-miR-1-3p	FLNA
dre-mir-133c	hsa-miR-1-3p	FLNA
bmo-mir-263a	hsa-miR-212-3p	FLNA
sme-mir-8a	hsa-miR-212-5p	FLNA
osa-MIR166d	hsa-miR-214-3p	FLNA
dya-mir-1	hsa-miR-214-5p	FLNA
ptr-mir-203	hsa-miR-218-5p	FLNA
cin-miR-124-1-star	hsa-miR-22-3p	FLNA
hsa-mir-1307	hsa-miR-23b-5p	FLNA
dvi-mir-277	hsa-miR-24-3p	FLNA
pbi-miR-510	hsa-miR-26b-5p	FLNA
ptr-mir-32	hsa-miR-299-3p	FLNA
tni-miR-17	hsa-miR-29a-5p	FLNA
tgu-mir-425	hsa-miR-3065-3p	FLNA
hsa-let-7a-2	hsa-miR-30a-3p	FLNA
ssc-mir-335	hsa-miR-30e-3p	FLNA
mmu-mir-129-1	hsa-miR-326	FLNA
ath-MIR396b	hsa-miR-328-3p	FLNA
ame-mir-8	hsa-miR-3613-5p	FLNA
hsa-mir-378	hsa-miR-370-3p	FLNA
bta-mir-30a	hsa-miR-378a-3p	FLNA
rno-mir-497	hsa-miR-412-3p	FLNA
ath-MIR166c	hsa-miR-432-5p	FLNA
mmu-mir-337	hsa-miR-4326	FLNA
crm-mir-86	hsa-miR-4473	FLNA
hsa-mir-4320	hsa-miR-455-5p	FLNA
dps-mir-92b	hsa-miR-4690-5p	FLNA
sja-mir-8	hsa-miR-484	FLNA
ssc-mir-425	hsa-miR-500a-3p	FLNA
osa-MIR167a	hsa-miR-502-5p	FLNA
cel-mir-1830	hsa-miR-5094	FLNA
hsa-mir-548c	hsa-miR-511-5p	FLNA
mml-mir-886	hsa-miR-513c-5p	FLNA
xtr-mir-425	hsa-miR-522-5p	FLNA
hsa-mir-1538	hsa-miR-542-3p	FLNA
oan-mir-1338	hsa-miR-583	FLNA
cel-mir-270	hsa-miR-590-3p	FLNA
hsa-mir-190b	hsa-miR-612	FLNA
ppy-mir-1247	hsa-miR-615-5p	FLNA
mtr-MIR2199	hsa-miR-634	FLNA
ptr-mir-1307	hsa-miR-635	FLNA
bta-mir-2284i	hsa-miR-637	FLNA
hsa-mir-154	hsa-miR-650	FLNA
mmu-mir-10a	hsa-miR-653-5p	FLNA
hsa-mir-210	hsa-miR-657	FLNA
mmu-mir-145	hsa-miR-7-5p	FLNA
hsa-mir-759	hsa-miR-877-3p	FLNA
dwi-mir-10	hsa-miR-887-3p	FLNA
bmo-mir-2755	hsa-miR-93-3p	FLNA
mmu-mir-17	hsa-miR-940	FLNA
ptc-MIR166m	hsa-miR-96-5p	FLNA
smo-miR1102	hsa-miR-98-5p	FLNA
cel-mir-236	hsa-miR-99b-5p	FLNA
bmo-mir-3207	hsa-miR-143-3p	FLNA
ptc-MIR393c	hsa-miR-103a-3p	FLNA
hsa-mir-103-2	hsa-miR-1343-3p	FLNA
gga-mir-106	hsa-miR-23b-3p	FLNA
bmo-mir-3220	hsa-miR-124-3p	FLNA
fru-mir-19a	hsa-miR-124-3p	FLNA
osa-MIR811a	hsa-miR-129-2-3p	FLNA
dpe-mir-219	hsa-miR-147a	FLNA
mmu-miR-683	hsa-miR-191-5p	FLNA
hsa-mir-1179	hsa-miR-203a-3p	FLNA
ppc-mir-2265	hsa-let-7d-5p	RPN1
hsa-mir-224	hsa-miR-103a-3p	RPN1
eca-mir-362	hsa-miR-107	RPN1
nve-mir-2024f	hsa-miR-1185-5p	RPN1
hsa-mir-3175	hsa-miR-1270	RPN1
bmo-mir-3377 // bmo-mir-3377 // bmo-mir-3377	hsa-miR-129-1-3p	RPN1
mtr-MIR2592n	hsa-miR-129-2-3p	RPN1
rno-miR-219-5p	hsa-miR-129-2-3p	RPN1
mmu-mir-500	hsa-miR-130a-3p	RPN1
ame-mir-279	hsa-miR-130b-3p	RPN1
eca-mir-410	hsa-miR-138-5p	RPN1
hsa-mir-2110	hsa-miR-146b-3p	RPN1
bta-mir-1843	hsa-miR-16-2-3p	RPN1
rno-mir-203	hsa-miR-185-5p	RPN1
cte-mir-2d // cte-mir-2d	hsa-miR-198	RPN1
dya-mir-311a	hsa-miR-200a-5p	RPN1
gso-miR1509a	hsa-miR-21-3p	RPN1
gga-mir-551	hsa-miR-21-5p	RPN1
spu-miR-2002	hsa-miR-218-5p	RPN1
ath-MIR831	hsa-miR-23a-3p	RPN1
ppy-mir-450b	hsa-miR-23b-5p	RPN1
mml-miR-512-3p	hsa-miR-25-3p	RPN1
hsa-mir-652	hsa-miR-26b-5p	RPN1
mml-mir-491	hsa-miR-27a-3p	RPN1
xtr-miR-202	hsa-miR-27b-3p	RPN1
hsa-mir-324	hsa-miR-27b-5p	RPN1
der-mir-307	hsa-miR-29a-3p	RPN1
mghv-mir-M1-6	hsa-miR-29b-1-5p	RPN1
ppa-miR-214	hsa-miR-301a-3p	RPN1
cin-mir-4008a	hsa-miR-301a-5p	RPN1
ath-MIR2111b	hsa-miR-301b-3p	RPN1
hsa-mir-4282	hsa-miR-3065-5p	RPN1
hsa-mir-196a-1	hsa-miR-3194-3p	RPN1
hsa-mir-520h	hsa-miR-338-3p	RPN1
hsa-mir-3184	hsa-miR-338-5p	RPN1
dre-mir-429	hsa-miR-342-3p	RPN1
pta-miR1316	hsa-miR-3657	RPN1
osa-MIR159b	hsa-miR-375	RPN1
hsa-miR-218-1-star	hsa-miR-377-5p	RPN1
ppc-mir-2264	hsa-miR-423-5p	RPN1
oan-miR-194-star	hsa-miR-425-5p	RPN1
eca-mir-106a	hsa-miR-454-3p	RPN1
gga-mir-1573	hsa-miR-508-5p	RPN1
cte-mir-2718	hsa-miR-550a-5p	RPN1
ppt-miR477e	hsa-miR-576-3p	RPN1
gga-mir-2131	hsa-miR-589-3p	RPN1
mgU2-19-30	hsa-miR-603	RPN1
ppy-mir-489	hsa-miR-628-5p	RPN1
crm-mir-50	hsa-miR-629-3p	RPN1
lmi-miR-8	hsa-miR-647	RPN1
ptc-MIR476a	hsa-miR-671-5p	RPN1
ptc-MIR399l	hsa-miR-191-5p	RPN1
ppc-mir-63h	hsa-miR-23b-3p	RPN1
gma-MIR1509a	hsa-miR-494-3p	RPN1
bmo-mir-3323	hsa-miR-494-3p	RPN1
bta-mir-551b	hsa-miR-124-3p	RPN1
dps-mir-8	hsa-miR-10a-5p	SLC3A2
odi-miR-1476-3p	hsa-miR-10b-5p	SLC3A2
sla-miR-214	hsa-miR-1180-3p	SLC3A2
hsa-mir-17	hsa-miR-125a-5p	SLC3A2
age-miR-28	hsa-miR-125b-5p	SLC3A2
dsi-mir-31b	hsa-miR-126-5p	SLC3A2
hsa-mir-92a-2	hsa-miR-1304-3p	SLC3A2
dps-miR-6	hsa-miR-138-5p	SLC3A2
cel-mir-2212	hsa-miR-138-5p	SLC3A2
mtr-MIR2657a	hsa-miR-149-5p	SLC3A2
cin-miR-124	hsa-miR-150-3p	SLC3A2
mmu-mir-1941	hsa-miR-16-5p	SLC3A2
hsa-mir-652	hsa-miR-22-3p	SLC3A2
osa-miR444b.2	hsa-miR-24-3p	SLC3A2
dme-mir-263a	hsa-miR-26b-5p	SLC3A2
dsi-mir-2583	hsa-miR-30c-1-3p	SLC3A2
hsa-mir-3172	hsa-miR-30c-2-3p	SLC3A2
bta-mir-106	hsa-miR-34a-5p	SLC3A2
oan-mir-1391	hsa-miR-3611	SLC3A2
dps-mir-283	hsa-miR-421	SLC3A2
tni-mir-203	hsa-miR-484	SLC3A2
cin-mir-4143	hsa-miR-486-5p	SLC3A2
hsa-mir-106a	hsa-miR-505-3p	SLC3A2
tgu-miR-135a	hsa-miR-522-5p	SLC3A2
cin-miR-4170-5p	hsa-miR-574-3p	SLC3A2
spike_in-control-27	hsa-miR-625-5p	SLC3A2
hsa-mir-200c	hsa-miR-7-5p	SLC3A2
dvi-mir-263b	hsa-miR-765	SLC3A2
eca-mir-126	hsa-miR-136-3p	SLC3A2
aga-mir-12	hsa-miR-361-5p	SLC3A2
der-miR-281	hsa-miR-1-3p	SLC3A2
xtr-mir-139	hsa-miR-124-3p	SLC3A2
gga-mir-3534	hsa-miR-1343-3p	SLC3A2
osa-MIR439a	hsa-miR-1343-3p	SLC3A2
gma-miR159a	hsa-miR-155-5p	SLC3A2
osa-MIR2872	hsa-miR-155-5p	SLC3A2
hsa-mir-30c-2	hsa-miR-23b-3p	SLC3A2
hsa-mir-4256	hsa-miR-101-3p	SLC3A2
cte-mir-8	hsa-miR-147a	SLC3A2
hsa-mir-579	hsa-miR-191-5p	SLC3A2
rno-mir-351	hsa-miR-203a-3p	SLC3A2
bta-mir-2284j	hsa-miR-205-5p	SLC3A2
hsa-mir-1304	hsa-miR-21-3p	SLC3A2
ath-MIR157d	hsa-miR-27a-5p	SLC3A2
nvi-miR-33
ppy-mir-1251
mtr-MIR2111c
sko-miR-182
mml-mir-572
bmo-mir-2836
hsa-mir-466
tni-mir-214
ppt-miR902l-5p
mml-mir-369
rno-mir-466c
nve-mir-2047
rno-mir-141
mmu-mir-200a
dse-mir-315
nve-miR-2024g
bmo-mir-13a
dps-mir-2540
dvi-mir-8
dme-mir-312
cfa-mir-425
ssc-mir-19a
cte-mir-375
dme-mir-2283
mml-mir-579
dre-mir-27c // dre-mir-27c
ppy-mir-324
ptr-mir-652
crm-mir-85
isc-miR-375
rno-mir-301b
bta-mir-1197
eca-miR-1302
bmo-mir-2857 // bmo-mir-2857
osa-MIR1871
dse-miR-2a
osa-MIR166g
bna-MIR166c
cfa-mir-500
hsa-mir-3134
mml-mir-550
ptr-mir-886
mne-miR-214
ppt-miR160i
bmo-mir-307
ath-MIR166e
mmu-mir-1955
mml-mir-562
hsa-mir-20a
ppy-mir-338
zma-MIR399i
ath-MIR166b
oan-mir-214
osa-MIR2090
mmu-mir-10b
cfa-mir-1307
bta-mir-30b
ahy-miR3513-3p
mmu-mir-151
hsa-mir-28
ppy-mir-520d
eca-mir-485
cin-mir-4097
dse-mir-287
dse-mir-4
dme-mir-960
sja-mir-125b
ssc-miR-500
cte-mir-2699
vvi-MIR172b
ppt-miR2082
mml-mir-425
rno-mir-10b
mne-miR-19a
hsa-mir-1183
cin-mir-4000c
ahy-miR156b-5p
dsi-mir-13a
hsa-mir-93
hsa-mir-376a-1
ppt-miR536c
ppy-mir-216b
hsa-mir-126
mmu-miR-680
mmu-mir-703
spu-miR-183
mmu-mir-216b
gga-mir-32
dre-mir-20b
ppy-mir-302d
cin-mir-4021
hsa-mir-489
hsa-mir-1251
dme-mir-iab-4
hsa-mir-380
mml-mir-548c
mmu-mir-491
tca-mir-133
ptr-mir-28
eca-mir-28
ggo-miR-28
bmo-mir-2796
jcv-miR-J1-3p
mmu-let-7f-2
tgu-mir-214
ath-MIR1886
xtr-mir-19a
hsa-mir-1909
cqu-miR-285-star
eca-mir-764
mmu-mir-1952
eca-mir-34c
hsa-mir-548i-4
cfa-mir-302d
osa-MIR2092
hsa-mir-548p
dmo-mir-10
eca-mir-214
ptr-mir-606
ppy-mir-380
cbr-mir-228
bmo-mir-2762
mmu-mir-669b
sla-miR-28
hsa-mir-539
hsa-miR-1244
oan-mir-153
ptr-mir-214
cin-mir-4134
cel-mir-243
mtr-MIR2087
hsa-mir-190
dan-mir-8
dpu-mir-307
bmo-mir-3268
mml-mir-149
aae-mir-11
oan-mir-126
hma-miR-3014
bmo-mir-3395
ppt-miR1027b
hsa-mir-2114
mtr-MIR2671i
v11_rno-miR-17
cin-let-7a-2-star
hsv2-miR-H20
sbi-MIR156c
hsa-mir-635
ptr-mir-489
aae-mir-283
rno-mir-384
rno-mir-218-1
dgr-mir-87
mdo-mir-19a
ppt-miR902b-5p
mmu-mir-2145-2
oan-miR-302
hsa-mir-4283-1
eca-mir-872
cin-mir-4123
bta-mir-214
cte-mir-137
bmo-mir-305
lla-miR-28
rco-MIR166e
dre-mir-220
ptr-mir-335
sbi-MIR167h
ppy-mir-1323
mmu-mir-1902
dsi-mir-2584
dps-mir-1010
cin-mir-4000f
rlcv-miR-rL1-33
mmu-mir-1928
hsa-mir-9-3
mmu-mir-1-2-as
lgi-mir-242b
dpe-miR-13b
ppy-mir-1296
zma-MIR167b // zma-MIR167b
cin-mir-92b
rno-mir-193
tca-mir-124
ppa-miR-19a
ppy-mir-197
mne-miR-30b
tgu-miR-2956
bta-mir-2898
hsa-mir-302e
oan-mir-1397
ptr-mir-892a
hsa-mir-1294
ppy-mir-767
cin-let-7b
ptr-mir-19a
bmo-mir-3386
dsi-mir-279
osa-MIR1874
rno-mir-28
tca-mir-932
odi-miR-1478
mmu-mir-468
cin-mir-4220 // cin-mir-4220 // cin-mir-4220
mdo-mir-133a
cbr-mir-356
bta-mir-195
hsa-mir-4319
mml-mir-190a
hsa-mir-3128
hsa-mir-621
tgu-mir-23
dme-mir-315
dmo-mir-92b
dre-mir-723
sme-mir-36c
cre-MIR908
cin-miR-4151-3p
ptr-mir-633
bta-mir-2319b
ppc-mir-2248
cin-mir-4061
ssc-mir-214
mne-miR-32
cin-mir-4000i
mmu-mir-297b
hsa-mir-3118-3
smo-miR1101-3p
ppy-mir-149
dvi-mir-263a
cbr-mir-124
ebv-mir-BART17
rno-mir-151
mml-mir-19a
mmu-mir-421
cel-mir-45
rno-mir-878
osa-MIR1428e
bmo-miR-2778a-2-star
mmu-mir-126
oan-mir-148
hsa-mir-566
ath-MIR2933a
cel-mir-63
hsa-miR-3160
bdi-miR166
dwi-mir-286
mmu-mir-33
bta-mir-2284m // bta-mir-2284m
ghr-miR399a
bta-mir-301b
dps-mir-2572
oan-mir-190b
dvi-miR-281
crm-mir-1
ptc-MIR396a
hsa-mir-640
peu-miR2910
dme-miR-983
dme-mir-277
ppy-mir-95
mml-mir-28
dpe-mir-8
crm-mir-46
eca-mir-340
cbr-mir-235b
hvt-miR-H17
cel-mir-71
bta-mir-2369
hsa-mir-3183
bta-mir-2471
dya-mir-263a
gga-mir-1667
xtr-mir-203
dwi-mir-314
cfa-mir-195
mmu-mir-432
hsa-mir-636
hsa-mir-632
mmu-let-7b
bmo-mir-3340
gga-mir-1801
lmi-miR-307
cfa-mir-214
age-miR-214
osa-MIR1884b
dme-mir-2498
dps-mir-13a
dsi-mir-978
rlcv-miR-rL1-30
eca-mir-350
bmo-mir-3204a
bmo-mir-3000
oan-mir-190a
bma-miR-153
cbr-miR-357
eca-mir-1898
zma-MIR399h
dps-mir-7
gga-mir-2128
osa-MIR812e
der-mir-8
cin-mir-4216
osa-MIR818d
cre-MIR913
crm-mir-2
hsa-mir-541
oan-miR-33-5p
hsa-mir-892b
hsa-mir-3158-2
hsa-mir-320c-1
hsa-mir-10a
cfa-mir-340
sbi-MIR169c
ppt-miR1032
hsa-miR-548d-3p
ahy-miR3516
dgr-mir-279
ptr-mir-1247
oan-mir-10b
der-mir-34
dan-mir-79
bta-mir-451
ame-mir-932
hsa-mir-141
aga-mir-210
hsa-mir-3163
mmu-mir-770
mml-mir-496
osa-MIR827
zma-MIR156d
mmu-mir-466g
nve-mir-2038
sbi-MIR171c
cin-mir-375
bmo-mir-970
mmu-mir-2141
dre-mir-455b
bmo-mir-3353
sme-mir-96a
aae-mir-275
sme-mir-8b
ppc-mir-56
dmo-mir-13a
mmu-mir-1955
dre-miR-737
aga-mir-283
hsa-mir-449c
gga-mir-1760
osa-MIR1875
bta-mir-2284b
mdo-mir-551b
cfa-mir-188
mmu-mir-301a
v49_ENSG00000201863
gga-mir-1712
xtr-mir-367
hsa-mir-190
bmo-mir-3225
hsa-mir-3121
gga-mir-1656
gga-miR-133a
rno-mir-194-2
dsi-mir-314
ppy-mir-494
eca-mir-1902
ebv-miR-BHRF1-2-star
bra-miR159a
tni-mir-30b
cin-mir-4005b
aqc-miR477g
zma-miR166g
oan-mir-1421a
dse-mir-283
oan-mir-1422g
ssc-mir-217 // ssc-mir-217
ptc-MIR476b
hsa-mir-519e
bna-miR396a
v49_ENSG00000212291
hsa-mir-611
mml-mir-203
oan-mir-490
sko-miR-71
xtr-mir-214
mmu-mir-1959
ptr-mir-324
bfl-mir-71
tni-mir-182
hsa-mir-548f-2
hsa-mir-208b
sja-mir-2d
cfa-mir-592
oan-mir-221
cfa-mir-133c
ppy-mir-28
ptr-mir-1184
oan-mir-19a
mml-mir-211
gga-mir-1560
hsa-mir-603
mdo-mir-28
tni-let-7j // tni-let-7j
dme-mir-1005
osa-MIR1861m
mml-mir-214
mmu-mir-297a-4
dpe-miR-281-2-star
cte-mir-2688
lla-miR-19a
cin-miR-4176-5p
hsa-mir-501
eca-mir-653
ppt-miR166f
hsa-miR-129-3p
hsa-mir-548v
ppy-mir-569
eca-mir-324
bmo-mir-3430
mtr-MIR2666
cin-mir-4001i
hsa-mir-548q
dps-mir-2563
bta-mir-186
rno-mir-532
ppy-mir-551b
sme-mir-2157
mmu-mir-496
sme-mir-751
dpe-miR-2a
hsa-mir-509-3
hsa-mir-549
hsa-mir-3170
gga-mir-1799
cel-mir-2214
dre-mir-30b
spu-miR-71
gga-mir-1623
hsa-mir-369
mml-mir-524
mml-mir-649
sja-mir-7
osa-MIR2097
ptr-mir-1256
ppy-mir-488
hsa-mir-2277
cel-mir-2220
mmu-mir-130b
mmu-mir-882
bta-mir-133b
dsi-mir-2c
oan-mir-1380
crm-mir-44
xtr-miR-137
mmu-mir-509
zma-MIR319b
mmu-mir-451
vvi-MIR399b
odi-miR-1480
mmu-let-7c-1-star
ppt-miR1212
sko-miR-183
smo-miR166b
zma-MIR160d
cre-MIR1161a
dps-mir-968
cin-mir-4047
rno-mir-299
hsa-mir-192
spike_in-control-36
mtr-MIR2599
ddi-miR-1177
cte-mir-2717
mdv2-miR-M29-5p
rno-mir-128-2
gga-mir-1785
cin-mir-4001g // cin-mir-4001g
bta-mir-28
rno-mir-675
der-mir-31b
csi-miR398
sme-mir-87b
xtr-mir-133c
hsa-mir-890
hsa-mir-574
ppt-miR898a
mmu-mir-467e
csa-mir-183
ppy-mir-1226
bta-mir-96
hsv1-miR-H14-5p
hsa-mir-1250
bmo-mir-2807c
dsi-miR-987-star
mmu-mir-466b-3
bmo-mir-2780c
cte-mir-996
bfl-mir-34
mmu-mir-137
dps-mir-994
hsa-mir-1255a
rno-mir-208
cin-mir-4172
ppt-miR156b
mtr-MIR2656b
gga-mir-1736
oan-mir-1421s
dwi-mir-4
dpe-mir-263a
gga-mir-455
v49_ENSG00000212228
bmo-mir-3338
cin-mir-4193
ptr-mir-891b
ptr-mir-609
oan-mir-1400
rno-mir-375
mdo-mir-429
mtr-MIR2648
hsa-mir-149
bta-mir-2478
ppy-mir-563
ptc-MIR166c
mtr-MIR2652c
gga-miR-122
ppc-mir-84b
hsa-mir-548e
ath-MIR773
rlcv-miR-rL1-28
sbi-MIR166k
mmu-mir-1945
mml-mir-450b
dan-mir-307
mml-mir-934
zma-MIR396c
csa-mir-217
aae-mir-993
dvi-mir-5
zma-MIR159e
mmu-mir-466k
tae-MIR444
rno-mir-369
spike_in-control-17
rno-mir-323
gma-MIR390b
cin-mir-4190
ptr-mir-532
ppy-mir-214
zma-MIR395a
oan-mir-106
dps-mir-3
dps-miR-2566a-2-star
hsa-mir-651
hsa-mir-620
ame-mir-1006
mdo-mir-203
dgr-mir-2c
bna-MIR169k // bna-MIR169k
cqu-miR-276-star
tgu-mir-30a
dvi-mir-133
vvi-MIR166e
bta-mir-2419
tgu-mir-219
mdo-mir-135a
dme-mir-2282
cin-miR-4000a-5p
tca-bantam
eca-mir-30b
mmu-mir-653
ppy-mir-566
cfa-mir-197
mml-mir-1233 // mml-mir-1233
mgU12-22-U4-8
cte-mir-2702
mmu-mir-302d
zma-MIR169p
cte-mir-2707
gma-MIR390a
bta-let-7a-star
hsa-mir-320b-2
dme-mir-1002
dme-mir-92b
isc-miR-1993
hsa-mir-2117
ghr-miR394a
fru-mir-196b
osa-MIR1883a
ola-miR-430a
ssc-miR-369
dre-mir-214 // dre-mir-214
dps-mir-993
hsa-mir-548x
zma-MIR167d
zma-miR390b-star
ptr-miR-1244
dmo-mir-276a
sme-mir-2d
bmo-mir-13b
tae-MIR1138
hsa-mir-129-2
bdi-miR167
ptr-mir-302a
ppa-miR-133a
cte-mir-210
bmo-mir-2786
hsa-mir-186
bmo-mir-275
mmu-mir-382
mmu-mir-466b-1 // mmu-mir-466b-1 // mmu-mir-466b-1 // mmu-mir-466b-1 // mmu-mir-466b-1 // mmu-mir-466b-1
mmu-mir-465b-1
cel-mir-237
hsa-mir-1305
oan-mir-1420d
gma-MIR1520a
rlcv-miR-rL1-15
cfa-mir-326
fru-mir-214
bta-mir-3603
ptr-miR-548f
rno-mir-294
dmo-mir-2c
ptr-mir-190b
ptc-MIR478e
dsi-miR-987
dvi-mir-308
hsa-mir-548g
rno-mir-743a
hsa-mir-187
tgu-mir-460a
rno-mir-128-2
dwi-miR-281-2-star
oan-mir-31
ppy-mir-105
bta-mir-2294
hsa-mir-1302-7
bta-mir-30f
ptc-MIR169n
ptc-MIR166e
oan-miR-1421n
dre-mir-203a
v49_ENSG00000201863
ppy-miR-7
cin-mir-4026
hsa-mir-548s
hcmv-miR-US25-1-star
dse-mir-184
tni-mir-30c // tni-mir-30c
eca-mir-769b
gma-MIR1520d
dpe-mir-277
osa-MIR159d
hsa-mir-151
xtr-mir-199b
cfa-mir-216b
mmu-mir-292
hsa-mir-197
mmu-mir-450b
sbi-MIR156d
dme-mir-1000
dpu-mir-2b
cel-mir-2215
vvi-MIR166g
tca-mir-87
cbr-mir-360
rno-mir-489
vvi-MIR403d
sbi-MIR169a
hsa-mir-581
ssc-miR-532-3p
zma-MIR166h
cin-mir-196 // cin-mir-196
bmo-mir-3391
ptr-mir-149
mtr-MIR2585a
gga-mir-1756b
cin-mir-4182
ptr-mir-1294
der-mir-5
dme-mir-190
mmu-mir-1933
dsi-mir-137
v49_ENSG00000212553
hsa-mir-548f-1
hsa-mir-1244-2
odi-miR-1486
mdo-mir-151
hsa-mir-191
hsa-mir-220a
sme-mir-2203
hsa-mir-181b-2
csi-miR162.5
aga-mir-306
eca-mir-299
mmu-mir-214
nve-mir-2023
ath-MIR156e
mne-miR-154
mmu-mir-449c
ggo-miR-19a
rno-mir-192
dya-mir-184
sja-mir-31
mmu-mir-335
ppt-miR1036-3p
hsa-mir-646
cin-miR-4201-5p
ppy-mir-33b
hsa-mir-214
mmu-mir-669m-1
hsa-mir-548o
mtr-MIR2630i
mml-mir-195
bta-mir-654
ppy-mir-451
hsa-mir-548x
mml-mir-519b
hsa-mir-571
hsa-mir-518f
sko-miR-193b
aae-mir-316
xtr-mir-106
rlcv-miR-rL1-2
aae-mir-8
fru-miR-129
bta-mir-2352
cbr-mir-58
hsa-mir-548g
ppa-miR-28
bmo-mir-2821
rno-mir-598
ptc-miR399a
ptc-MIR1444a
dme-miR-276-star
tca-mir-315
osa-MIR441a
mmu-mir-680-2
mdo-mir-126
gga-mir-1626
bmo-miR-2806
bmo-mir-3264
ptr-mir-1179
mmu-mir-697
bmo-mir-3258
hsa-mir-628
ssc-miR-28-5p
hsa-mir-325
xtr-mir-30b
dmo-mir-307
dwi-mir-309
sbi-MIR396a
ghr-miR167
ppy-mir-583
mmu-mir-10a
vvi-MIR399e
cre-MIR1154
crm-mir-2
mdo-mir-302c
bta-mir-2895
ppy-mir-1307
mml-mir-539
zma-MIR166e // zma-MIR166e
ath-MIR420
mne-miR-204
ppt-miR166g
dpe-mir-92b
osa-MIR2101
cin-miR-4206-3p
bmo-mir-3247
hsa-mir-1182
hsa-mir-3157
rno-mir-30b
sly-miR171b
gga-mir-367
tgu-mir-1559
rno-mir-325
ptc-miR166o
mmu-mir-496
age-miR-135
mmu-mir-149
ptr-mir-626
mmu-mir-1941
dpe-mir-315
dre-mir-196b
gga-mir-1670
bmo-miR-2778a-star
cin-mir-4000d
bmo-miR-2772a
hsa-miR-376a-star
dps-mir-2506
rco-MIR171c
ath-MIR165a
oan-mir-1340
hsa-mir-1264
mdv1-mir-M12 // mdv1-mir-M12
mmu-mir-448
osa-MIR1428a
mmu-mir-669j
hsa-miR-30c-1-star
hsa-mir-378b
sme-miR-754b
odi-miR-92b
dps-mir-2552
cin-mir-4003b
hru-miR-1984
ath-MIR2938
smo-miR1094b
mmu-mir-202
mmu-mir-469
ppt-miR1223f
mmu-mir-1902
osa-MIR1863
vvi-MIR319b
ame-mir-317
rno-miR-9
aga-mir-277
ptr-mir-496
lgi-mir-252b
vvi-MIR399c
ppy-mir-652
xla-miR-133a
mml-mir-494
ptc-MIR1446c
bmo-mir-3369
ppc-mir-242
cin-miR-132-5p
rno-mir-214
hsa-mir-28
tgu-mir-130a
hsa-mir-130b
mmu-mir-434
zma-MIR399d
ptr-mir-208a
mmu-mir-669o
dpu-mir-137
dsi-mir-1001
mmu-mir-703
cte-mir-281
bmo-mir-2738
hsa-mir-489
cin-mir-1502a
mmu-mir-190b
hsa-mir-495
ssc-mir-30b
bmo-mir-3250
vvi-MIR160b
mmu-mir-465b-1
smo-miR1088-3p
cte-mir-2001
osa-MIR319b
aga-mir-981
dwi-mir-iab-4
aae-mir-927
tca-mir-184
oan-mir-590
ptr-miR-135a
mml-miR-513b
hsa-mir-1277
gga-mir-1784
oan-mir-1421ae
aqc-miR166a
ggo-miR-30a-3p
dre-mir-19a
mmu-mir-100
bta-mir-2903
ssc-mir-193a
mmu-mir-466b-2
cfa-mir-126
bta-mir-656
ggo-miR-195
aae-mir-278
mml-mir-643
dsi-mir-263b
crm-mir-64d
aae-miR-276-star
cel-mir-2208b
ptc-MIR478k
oan-mir-219
mmu-let-7f-1
odi-miR-1471
ssy-miR-510
rno-mir-193
hsa-mir-101-1
cqu-miR-278
dan-mir-9b
cin-mir-4074
mmu-mir-1897
gga-mir-1397
rno-mir-376c
mml-mir-532
hsa-mir-653
dya-mir-286
osa-MIR2866
mml-miR-511
ppc-mir-312
cel-mir-70
dya-miR-281-1-star
cel-mir-56
ptr-mir-586
cin-mir-182
dps-mir-927
bmo-mir-3318 // bmo-mir-3318 // bmo-mir-3318 // bmo-mir-3318 // bmo-mir-3318
sme-mir-2171
bna-MIR171c
cin-mir-7
age-miR-98
hsa-mir-379
ath-MIR775
aae-bantam
zma-MIR171m
rno-mir-19a
dps-mir-957
mmu-mir-669i
vvi-MIR166c
bmo-mir-3410
hsa-mir-1296
dre-mir-2192
[truncated: 4,355 more rows]
