# Supplementary material for: Disulfidptosis and Its Hub Gene Slc3a2 Involved in Ulcerative Colitis Pathogenesis, Disease Progression, and Patient Responses to Biologic Therapies
Source: Int J Mol Sci. 2024 Dec 17;25(24):13506. doi: 10.3390/ijms252413506 (PMC11728241; doi:10.3390/ijms252413506)
Supplement: Supplementary file 1 [file ijms-25-13506-s001.zip › tablet S16 Predicted results of small molecule drug.xlsx]

## Sheet: Sheet1
pert_iname	moa	fdr_q_nlog10	norm_cs
clonidine	Adrenergic receptor agonist	15.6536	-2.1063
DMAB-anabaseine	Adrenergic receptor agonist	15.6536	-1.9008
cyclazosin	Adrenergic receptor antagonist	15.6536	-1.9721
propranolol	Adrenergic receptor antagonist	15.6536	-1.9218
aliskiren	Antihypertensive|Peptidase inhibitor|Protease inhibitor|Renin inhibitor	15.6536	-1.9317
vidarabine	Antiviral	15.6536	-1.9355
azithromycin	Bacterial 50S ribosomal subunit inhibitor	15.6536	-1.9043
ZK-93426	Benzodiazepine receptor antagonist	15.6536	-2.2094
OTX-015	Bromodomain inhibitor	15.3525	-1.8822
mafenide	Carbonic anhydrase inhibitor	15.6536	-1.9547
indirubin	CDK inhibitor|GSK inhibitor	15.6536	-1.9405
perphenazine	Dopamine receptor antagonist	15.6536	-1.8997
propylpyrazole	Estrogen receptor agonist	15.6536	-1.9503
isoconazole	Fungal lanosterol demethylase inhibitor	15.6536	-1.934
clomethiazole	GABA receptor antagonist|GABA receptor modulator	15.6536	-1.9388
BAY-36-7620	Glutamate receptor antagonist	15.6536	-1.9918
ruxolitinib	JAK inhibitor	15.6536	-1.9217
dasatinib	KIT inhibitor|Bcr-Abl inhibitor|Ephrin inhibitor|PDGFR inhibitor|Src inhibitor|Tyrosine kinase inhibitor	15.6536	-1.927
JTE-013	Lysophospholipid receptor antagonist	15.6536	-1.9869
XMD-885	MAP kinase inhibitor	15.6536	-1.8925
sacubitril	Neprilysin inhibitor	15.6536	-1.9182
BAY-11-7082	NFKB inhibitor	15.6536	-2.0282
maprotiline	Norepinephrine reuptake inhibitor|Tricyclic antidepressant	15.6536	-1.9188
PSB-06126	NTPDase inhibitor	15.3525	-1.89
TAK-715	P38 MAPK inhibitor	15.6536	-1.9221
bezafibrate	PPAR receptor agonist	15.6536	-1.8913
clopidogrel	Purinergic receptor antagonist	15.6536	-1.9152
LDN-193189	Serine/threonine kinase inhibitor	15.6536	-2.1247
amiloride	Sodium channel inhibitor	15.6536	-1.9138
glipizide	Sulfonylurea	15.6536	-1.9479
amonafide	Topoisomerase inhibitor	15.6536	-1.9029
