# Supplementary material for: Disulfidptosis and Its Hub Gene Slc3a2 Involved in Ulcerative Colitis Pathogenesis, Disease Progression, and Patient Responses to Biologic Therapies
Source: Int J Mol Sci. 2024 Dec 17;25(24):13506. doi: 10.3390/ijms252413506 (PMC11728241; doi:10.3390/ijms252413506)
Supplement: Supplementary file 1 [file ijms-25-13506-s001.zip › tablet S3 DEGs obtained from the training set.csv]

	logFC	AveExpr	t	P.Value	adj.P.Val	B	sig
IFITM3	1.59879186670213	10.3841941209241	26.498767656925	3.72887648062016e-104	5.44304099876125e-100	226.904816108557	up
ZNF350	-1.16015664850793	4.4617878741718	-26.0473967295163	1.03937499906163e-101	7.58587843065133e-98	221.305455576459	down
BRINP3	-2.08942061350285	3.10328472709602	-25.9127953311887	5.57638269760618e-101	2.71328194123192e-97	219.63470061944	down
S100A11	1.15875901375619	10.3122769687584	25.6382756425102	1.71709139607611e-99	6.26609577713073e-96	216.226062636726	up
RGCC	2.65655505412234	7.23906459144549	25.5896211386245	3.15248099275832e-99	9.20335301025865e-96	215.62179587982	up
PLVAP	2.27687075011589	8.36561752670744	25.5685245380089	4.10266739109906e-99	9.98110598464549e-96	215.359774473373	up
C2	1.99318099304253	7.40606076869537	25.3264030135266	8.43994415968599e-98	1.75996949855623e-94	212.352181394127	up
CNTN3	-1.34580033751919	2.69871042260842	-24.8817366944809	2.18137666742933e-95	3.98019440180824e-92	206.827263257033	down
TCIRG1	1.29279065734524	8.90967503009795	24.7878601834909	7.04783530508208e-95	1.14308057720315e-91	205.660766361819	up
COL1A1	2.78137878360386	10.3138786196562	24.6484928930876	4.01954460231446e-94	5.86732925599842e-91	203.929020695573	up
IL15RA	1.62153647719067	7.06822255612434	24.1296089709844	2.62299401446911e-91	3.48071305720051e-88	197.482525970454	up
ANO5	-2.0484571825568	3.74198163441787	-23.9289982726642	3.21049667146916e-90	3.90530165945295e-87	194.991066781077	down
COL4A1	3.01869040013943	8.50804427073117	23.6198119953106	1.5218415837708e-88	1.70879396910018e-85	191.15273102805	up
IFITM2	1.66270952035347	9.62558008125886	23.3870785974155	2.77375487133677e-87	2.89203570406449e-84	188.26511678787	up
RCN1	0.720166284413919	9.16280164572753	23.1607503418238	4.65950788272011e-86	4.53432243760437e-83	185.458616424388	up
PECAM1	3.38575933306503	10.201800714921	23.0442057355956	1.99047114418222e-85	1.81593170572674e-82	184.014172837109	up
UGT2A3	-3.32341363550818	3.40584586851343	-22.9263911212322	8.63374556632933e-85	7.41334023715937e-82	182.554542337435	down
SLC22A5	-3.01159081858768	6.22308555006939	-22.8957671186281	1.26414804584682e-84	1.02515383473478e-81	182.175231169541	down
DAPP1	2.07102407092827	7.03948614795726	22.6733904339994	2.01248448010956e-83	1.54611768190311e-80	179.422135729481	up
ROBO4	2.51636086239956	6.51494627653833	22.6235145855681	3.74253170110057e-83	2.73148676204825e-80	178.804982820594	up
APOL1	2.3887485837175	7.99194697794308	22.6142625147035	4.19894106091334e-83	2.91866393648343e-80	178.690513517382	up
C1R	2.49842166440468	8.60789479883385	22.4608945732576	2.82655470082199e-82	1.87541904399539e-79	176.793653744695	up
VWA1	1.54042818533972	6.90779221965492	22.3134077080265	1.76637885561776e-81	1.12103618067185e-78	174.97075370089	up
FMO4	-1.35716658463358	3.40802584952079	-22.2761246428801	2.80654744633971e-81	1.7069655447592e-78	174.510144699751	down
GHR	-1.64866639365547	3.24843100545934	-22.179090016581	9.36184921910786e-81	5.41488904257529e-78	173.311737775745	down
TBXAS1	1.78430415915171	6.42596581132321	22.1766899011047	9.64493492546122e-81	5.41488904257529e-78	173.282103012429	up
STOM	1.72666783920453	9.0600491334709	22.1207823577892	1.93027849604122e-80	1.0435657483968e-77	172.591903275472	up
FKBP11	1.93727247646667	9.33511171389537	22.0847412392694	3.01871112371369e-80	1.57371879545888e-77	172.147068427906	up
SPON2	2.67500917632111	7.17324589692562	21.9025703779466	2.8896104426468e-79	1.45447047004536e-76	169.899964465953	up
CCL11	5.28834461771456	9.30266348406122	21.7057016746404	3.31021708708914e-78	1.61064129400801e-75	167.474195786851	up
CDH11	2.20989384615336	6.86131989906615	21.6347142161726	7.96909693823017e-78	3.75241638733374e-75	166.600217610643	up
RBM24	-1.06152430266462	2.68275264908105	-21.4167271975732	1.18026951535712e-76	5.38387316114624e-74	163.918928345851	down
SYTL1	1.25663695837188	6.12949301435561	21.3186410612035	3.96398794692972e-76	1.75340400185858e-73	162.713739738953	up
IFITM1	1.63338323354162	9.7081304799609	21.1594425981848	2.82692867548233e-75	1.2136669963534e-72	160.759466354689	up
ZBP1	2.4105061891499	6.46343523817593	21.1293007694428	4.099577068053e-75	1.70975789892485e-72	160.38971392893	up
SLC35G1	-1.54290752273283	4.07787647824502	-21.0946825213714	6.28190211869771e-75	2.54713681185085e-72	159.965153478128	down
APOL2	1.51926186832898	9.73009275492312	21.073919936663	8.11398299120165e-75	3.20107593844785e-72	159.710573937222	up
DHRS11	-4.24003228071959	6.00692368160133	-21.0258709124981	1.46681016786041e-74	5.63448105796273e-72	159.121580354954	down
PML	1.34818897906357	7.36239611098897	20.8964171891192	7.22227727029005e-74	2.70316875165189e-71	157.535831195071	up
ESAM	1.96377104626872	6.87479240910782	20.815131447323	1.96338991609237e-73	7.16490065130008e-71	156.540974281817	up
SLC6A19	-1.81995307771641	4.09561913955392	-20.748598143039	4.44931018365681e-73	1.5840629451424e-70	155.727178563491	down
ZDHHC23	-1.5747190856793	4.97704141337642	-20.7267350323178	5.8209943514223e-73	2.02307272732646e-70	155.459863185927	down
CCL2	2.42707671895765	9.46141226634325	20.5873085962453	3.22646749448747e-72	1.09527316318683e-69	153.756331623662	up
ISG20	2.22743243810838	8.94168825730909	20.5333207213994	6.25838021290917e-72	2.07621763563262e-69	153.097271548234	up
ARPC1B	0.904452438694705	7.8522195049235	20.4276569257395	2.28663522650746e-71	7.41733653362876e-69	151.808324873968	up
RTEL1	1.37263630547065	6.27014619217734	20.3685333670062	4.71876871814938e-71	1.49738841258318e-68	151.087662677345	up
TESK2	-0.827108447247495	3.9386363747909	-20.3006009662086	1.08421991222065e-70	3.3673102252521e-68	150.260136198426	down
GRK5	1.5874067887834	7.02600974548499	20.2916338452529	1.21001262840705e-70	3.6796988201787e-68	150.150943226292	up
DPP10	-0.662885056105639	2.7297378331845	-20.2098952979501	3.28963572006177e-70	9.79975767464117e-68	149.156057828222	down
NEUROD1	-0.963509013581635	2.9217517417411	-20.1995913151261	3.73145310187297e-70	1.08936041856079e-67	149.03070015283	down
ZNF91	-1.48721727255414	7.38229164267328	-20.0913326840095	1.40137365135998e-69	4.01095121351013e-67	147.71442892147	down
TMEM184B	0.792379374265086	6.88040184830797	20.0441526073134	2.49345963589932e-69	6.99942890485047e-67	147.141248504765	up
MANF	1.11528286668019	8.64370730676472	19.9810277580321	5.38802382969019e-69	1.48394309135826e-66	146.374806112902	up
ACOX1	-1.95638228785749	8.37152215295999	-19.9744181311253	5.84055886909083e-69	1.57878958911331e-66	146.294584001944	down
VLDLR	-0.784185460293015	3.0727952379906	-19.9263296921473	1.05003491681243e-68	2.78679266922019e-66	145.711099437071	down
NEURL1B	-2.45964310482056	6.39868218401617	-19.8826493658262	1.78848792787924e-68	4.66188540772381e-66	145.181366318346	down
RPS6KA2	1.58634764814844	6.46809566076483	19.8507960708163	2.6367912914917e-68	6.75249868103586e-66	144.795226457272	up
KIAA1456	-0.739276020285889	3.55912181858071	-19.7858476012445	5.81625748938806e-68	1.46379156159651e-65	144.008317790983	down
SRM	1.32540161206526	7.47796574622516	19.7746865806299	6.66282839739197e-68	1.64842891723272e-65	143.873150111782	up
BHLHA15	2.37845138820334	7.33748562959871	19.6845780525259	1.9945381965912e-67	4.85237900927362e-65	142.782505897123	up
SLC15A3	1.7883656010238	6.15615500830323	19.6796084690443	2.11880062748947e-67	5.07018569827275e-65	142.722388718717	up
AKAP9	-1.57746636808915	7.4788674596329	-19.5510243074104	1.010881105247e-66	2.37997282149846e-64	141.168126188128	down
PPARGC1A	-2.56092813560903	5.57826105250685	-19.5247078275273	1.39142331053547e-66	3.22390572442639e-64	140.850319687857	down
MGAT1	0.839462735347436	7.32761801167697	19.5079359441308	1.70557041937081e-66	3.89003303305559e-64	140.647829788471	up
DERL3	3.7523760459172	7.35371281184414	19.4384661745774	3.96165868266249e-66	8.89666642935759e-64	139.809551641992	up
TYMP	2.53291327556029	5.53742865504262	19.4113241270991	5.50544683585961e-66	1.21762132519762e-63	139.482229356732	up
IGHM	3.10062350194484	11.332469588596	19.3374226432655	1.34795030012654e-65	2.93672097476821e-63	138.591571276957	up
MZB1	2.26589225648691	8.70197615538692	19.2751854869568	2.86348374751093e-65	6.14680474447309e-63	137.842140028042	up
PAQR5	-1.94545629145829	4.40270215092236	-19.2503136722011	3.86891454746345e-65	8.18471676077159e-63	137.542813071654	down
ETFDH	-1.59236519233164	6.5564803910946	-19.1470286325765	1.34856539585599e-64	2.81214415475855e-62	136.300841657029	down
ICAM2	1.63547627030026	6.96132198951361	19.1235903348044	1.78990069675485e-64	3.67988457331416e-62	136.019239757943	up
TRIM36	-2.09223326029584	3.94960694473418	-19.1218668241075	1.82754860453972e-64	3.70510096950921e-62	135.998535945199	down
CYGB	1.43574648637009	6.51349127786319	19.1061499963823	2.20950920110135e-64	4.4181103847228e-62	135.809758387959	up
ABCA5	-1.65339641697093	5.81884266299547	-19.0484959358556	4.43112355783898e-64	8.74069061807779e-62	135.117608705504	down
PALLD	0.872343876092762	9.46045195792646	18.9969893210173	8.24723012501093e-64	1.60513090846379e-61	134.499721106893	up
PCK1	-7.86629463966604	6.42690171415616	-18.9692379530513	1.15237116508526e-63	2.2133107758881e-61	134.166990102728	down
TIMP1	1.96152805758678	9.57493466750882	18.8597613148402	4.30704927734827e-63	8.16493484434451e-61	132.855657810868	up
RNF125	-1.55808664877789	4.46762835405302	-18.8260291759621	6.46291975690848e-63	1.2094774319435e-60	132.452018565653	down
APOL3	2.10369326895767	6.28358604004676	18.7111597225175	2.57025628875551e-62	4.74911785404611e-60	131.078968680853	up
ASRGL1	1.75522529576335	7.03317086644549	18.6958418508904	3.08923247159279e-62	5.63669079848e-60	130.896047060575	up
PRDM1	1.76083065936808	8.37572344091376	18.6468128067125	5.56401692848977e-62	1.00269080376747e-59	130.310836690799	up
EMILIN1	1.36008841450491	5.76780278923508	18.6034248436579	9.3620254074716e-62	1.6665546935715e-59	129.793317375311	up
RALGPS1	-1.24122805006468	4.54771213530435	-18.5937710474987	1.05106737401419e-61	1.84848559740785e-59	129.678215833782	down
S100P	3.34194494669582	10.42519901321	18.5923430634166	1.069213604061e-61	1.85801321172362e-59	129.661191512055	up
PTAFR	1.9265928865203	7.14344082817454	18.5494952228889	1.78669649983599e-61	3.06828338918894e-59	129.150535194394	up
FUT8	1.42793474964133	6.98721144276109	18.5197574156524	2.55108702143117e-61	4.33002526184079e-59	128.79632026342	up
RBPMS	1.38476986857197	8.68934404510012	18.504687970876	3.05547495659627e-61	5.12652505073974e-59	128.616886204957	up
CFB	2.27478509890859	8.56272493523422	18.4757681695006	4.31912860194662e-61	7.16435456847896e-59	128.272651571129	up
MAN2B1	0.852042676798855	8.54579438067929	18.4741564799477	4.40322921399542e-61	7.22179065580799e-59	128.253472070018	up
APPL2	-1.41875367016631	6.59702374085644	-18.4574843919547	5.37521291341873e-61	8.71799809968591e-59	128.055098501773	down
SIL1	0.873736116554151	7.46263613711939	18.4489246359472	5.95472224784892e-61	9.55176710459898e-59	127.953270008877	up
UBE2L6	1.37209845237185	8.55066586633773	18.4473021917606	6.07140273905993e-61	9.63307236761498e-59	127.933970646127	up
ACAA1	-0.95706892977373	8.06188607563783	-18.4258847991444	7.84365294816517e-61	1.23111615144481e-58	127.679251823887	down
ADGRE5	0.971402950475553	6.77177313755639	18.4176168934721	8.65858741703618e-61	1.3445680907072e-58	127.580943967267	up
IMPDH1	0.942479152355286	5.56390798576144	18.4100970303651	9.47298612898891e-61	1.45554924763001e-58	127.491541728022	up
PXDN	1.98673370100478	7.2381839881732	18.3990948966117	1.08043062383143e-60	1.64281727250702e-58	127.360758634347	up
CD81	1.00868490199738	8.21989743720599	18.3701921129833	1.52608450006263e-60	2.2965211801458e-58	127.017298395546	up
TSPAN11	2.34839938049579	7.79162771739295	18.2817238569865	4.38760777420053e-60	6.53529700816379e-58	125.966994937466	up
TMEM170A	-1.58073602303194	6.38292192939406	-18.2714176484185	4.96153761921052e-60	7.31551157854706e-58	125.844736649742	down
SDF2L1	1.14160169112566	7.29504622167278	18.261182288232	5.60568841566285e-60	8.18262338034306e-58	125.723339197661	up
ENG	1.6038161672357	7.94828177701267	18.2603217430531	5.66350947055928e-60	8.18517304373801e-58	125.713133548038	up
KCNK5	-2.27528944153408	5.24335786513698	-18.2241920985408	8.71246648637222e-60	1.24682228727035e-57	125.284783660829	down
AKAP7	-1.8685856198226	5.58354802018163	-18.1904364343242	1.30258436142715e-59	1.84600232269438e-57	124.884810452883	down
PXMP2	-1.87776026222166	6.6744115290526	-18.1861071949095	1.37151319314563e-59	1.92499789234103e-57	124.833529220116	down
PREB	0.750079129114424	7.27612552413868	18.1602295127877	1.86649019654718e-59	2.59477689514278e-57	124.527077015217	up
CIPC	-1.43685031637952	5.17913370237121	-18.1427987283352	2.29686876918128e-59	3.16296164374897e-57	124.320730664063	down
KLF2	3.09749389939384	6.92159990070525	18.1026031441278	3.70537442754709e-59	5.05489257186027e-57	123.845124648562	up
NBEAL2	0.954723746216861	5.73224729121187	18.0986218961696	3.88504563561563e-59	5.25092695769272e-57	123.798034959205	up
LILRB2	2.91938216277602	8.10134537385023	18.0946046584908	4.07515985190691e-59	5.45734939066837e-57	123.750522815999	up
BST2	1.55433694210673	6.41469760538424	18.047496872292	7.13420282013966e-59	9.46708714232533e-57	123.193618667601	up
METTL7A	-1.46726449841516	8.90685517281203	-18.0381630646202	7.97094003879745e-59	1.04821452023717e-56	123.083328541101	down
SOD3	1.70497986365227	7.40516171976001	18.0311462251687	8.66388397347425e-59	1.12916709250718e-56	123.000427836336	up
GPX1	0.827069904560474	8.5845199787488	18.0255862982881	9.25541203355267e-59	1.19558627835193e-56	122.934746997972	up
GPR160	-2.18907099690254	6.44844825508325	-18.0141105888654	1.06069183674575e-58	1.35815076675243e-56	122.799201444692	down
RHOU	-2.60864763307947	6.38847394271056	-17.9983405267686	1.27912988939942e-58	1.62360513004898e-56	122.612976980587	down
PMEPA1	1.77946212976678	7.92712728558645	17.9349026484157	2.7154220412857e-58	3.41698409798684e-56	121.864372638096	up
ADGRL4	2.14372596153699	6.16763514070383	17.9310265817378	2.84315621181666e-58	3.54714113024682e-56	121.818659743756	up
USP30	-1.0657353320427	5.22018486110888	-17.9107074578107	3.61768470568222e-58	4.47519861430876e-56	121.579074648905	down
ULK3	-0.867103180479706	5.73336609401587	-17.9056716751151	3.84021819994456e-58	4.7105600894614e-56	121.519710467323	down
GPBP1L1	-0.717189703026609	8.66189851868	-17.7935738578001	1.44830748400159e-57	1.7617453619976e-55	120.199629006481	down
GALNT18	0.950196391498781	4.45256081919099	17.783771018841	1.62637541750662e-57	1.96200016275572e-55	120.084315919346	up
CHPF	1.13349913760508	6.99629023391569	17.7118012620486	3.80782840583752e-57	4.55597305245986e-55	119.238350628326	up
PDIA4	0.833945819790626	9.01339208305864	17.6670411693848	6.45964871199603e-57	7.66597497959399e-55	118.71278561836	up
PHLPP2	-2.89112443785643	5.66330942648565	-17.5483051455596	2.61921143821869e-56	3.08327656158695e-54	117.320741501321	down
LPCAT1	1.32353450425884	6.86996914282822	17.5411038542363	2.85101612583945e-56	3.32930259111028e-54	117.236415331644	up
WARS	1.59788957073647	8.91543373999035	17.5365871011827	3.00674683173561e-56	3.48329234149561e-54	117.183530678014	up
PIM2	2.10950600752724	7.38235108429685	17.5334747095686	3.11897187466622e-56	3.58485294917346e-54	117.147091730015	up
CDK20	-0.909273988861398	4.75599857466722	-17.5247454117756	3.45654312376041e-56	3.94180937324458e-54	117.044903328105	down
ECSCR	2.46935036901135	6.33161338033937	17.5208458287734	3.6189042752615e-56	4.09497253534822e-54	116.999258893095	up
CHPF2	0.714976594485772	6.90519679758897	17.4977187217688	4.75089170280257e-56	5.33452047583146e-54	116.728627565826	up
APCDD1	1.74089511799331	6.42339406217752	17.4898672116448	5.21063655681698e-56	5.80608105495095e-54	116.636777343225	up
FOXF1	1.63010879068074	7.56108818431626	17.4791994134975	5.90725905985392e-56	6.53244397702179e-54	116.512003363704	up
CTH	-0.881743877371472	3.65489965285401	-17.4783938969989	5.96348943929865e-56	6.54504175529642e-54	116.502582831819	down
CDKN2B	-3.59885746725797	6.04944685665299	-17.4652360385199	6.96144657832544e-56	7.5833011719266e-54	116.348722249731	down
NDUFA5	-1.06154755301187	6.60602095435666	-17.3601740961431	2.39140249055265e-55	2.58572608552571e-53	115.121606538375	down
SSR2	0.53267862610352	9.11354583370919	17.2859215242961	5.7117980132883e-55	6.1305232058801e-53	114.255881926763	up
NOTCH4	1.16370124953782	5.37484676002018	17.2164215955471	1.28879619195116e-54	1.3731794170738e-52	113.446742631049	up
MXRA8	1.4800026170457	6.87648919170098	17.2117394573682	1.36136766586632e-54	1.43999158106164e-52	113.392272919231	up
DEPDC7	-1.26932262323907	3.11304403063972	-17.1933407086307	1.68827234568241e-54	1.7729288798508e-52	113.178281463869	down
ATP8A1	-1.38721808871303	5.76081846896186	-17.1731297255061	2.1383343588465e-54	2.22951904543446e-52	112.943305593312	down
ADD3	-0.992472274559013	8.19158003199872	-17.1238557440134	3.80290558610955e-54	3.93695126527951e-52	112.370850347151	down
ABCB1	-3.75902520103565	5.29763673641983	-17.1131342524497	4.31010683376898e-54	4.43060770792435e-52	112.246367859467	down
TEK	1.68617841105006	5.91704548235416	17.1024289217303	4.88389776189227e-54	4.98533256156234e-52	112.122100817888	up
HM13	0.674740086373299	7.95993909133754	17.0942794450388	5.37128577440994e-54	5.44476794785152e-52	112.027520687663	up
FOXP2	-0.840759942709115	6.17000327985927	-17.0936155236292	5.41306861896055e-54	5.44928018144601e-52	112.019816146953	down
MFGE8	1.26543238715058	7.27875589180238	17.0830871837312	6.12072976087199e-54	6.11947207667455e-52	111.897653345519	up
AK3	-0.749741170874298	7.33216639510186	-17.0738490963822	6.81732532544593e-54	6.76955767180506e-52	111.790483904698	down
CTSK	2.94626807687246	7.70938953488535	17.0546636789035	8.52708771160808e-54	8.41012833286102e-52	111.56798384404	up
MTM1	-1.82726513181303	5.32237874070524	-17.0450770981086	9.53560963935379e-54	9.34169757756022e-52	111.456838656781	down
MYH15	-0.910957788576606	4.19848339578895	-17.027909812699	1.16482735431556e-53	1.13353232606295e-51	111.257860465128	down
ASPHD2	1.00631533051417	6.29910356481777	17.0073064010264	1.48091259529958e-53	1.43158153335019e-51	111.019151523075	up
VPS13A	-1.13243196272978	6.02073676718349	-17.0013484917123	1.58734832298675e-53	1.52437654412089e-51	110.95014335494	down
BACE2	1.29580808635751	8.75806385314827	16.9922871618464	1.76404189468926e-53	1.68298820501824e-51	110.845206299795	up
RPN2	0.602500617183093	9.86686219431729	16.977316108584	2.10000625654088e-53	1.99050593030696e-51	110.671874769415	up
PITPNC1	0.976117578558457	7.37145442481341	16.9723597707208	2.2247464122317e-53	2.09513699221588e-51	110.614503652531	up
CNKSR3	-1.68185976059688	4.98866032253753	-16.964553781063	2.43637046302575e-53	2.2797243364607e-51	110.524159339152	down
TAP1	1.68002044862761	8.99420674293893	16.9581056153811	2.62625433607762e-53	2.4417474231672e-51	110.449541539156	up
CEBPD	1.4880465426738	8.82018322239372	16.8936609132635	5.55696808889205e-53	5.1338647590859e-51	109.704362638266	up
CHPT1	-1.67433345117224	7.47505490450504	-16.8427899295779	1.00336998799897e-52	9.21144133007606e-51	109.116876712927	down
VOPP1	0.737644841207485	8.32682061376932	16.8358347828327	1.08773959471761e-52	9.92358429005806e-51	109.036605911789	up
TGFBI	1.53210525249261	8.78801677482899	16.8344770936975	1.10501710682809e-52	1.0018592986565e-50	109.020937975054	up
PEX26	-1.55167335866799	7.32206459124093	-16.8211456606341	1.28991626346536e-52	1.16227825295085e-50	108.867116200285	down
MAP3K6	0.920886412804713	5.58309221427856	16.7242390320952	3.96638193769761e-52	3.55198019291853e-50	107.750351537652	up
HSP90B1	0.634758684383597	10.4851659804757	16.7028820411567	5.07885472547091e-52	4.52049039193285e-50	107.504557397689	up
ZNF254	-0.611532722918748	7.74839281724544	-16.6711392463667	7.33257159924225e-52	6.48688167479631e-50	107.139454591747	down
CDHR1	-2.4584974593983	5.38072327946082	-16.6398993191038	1.05222571167508e-51	9.25261368272355e-50	106.780393627499	down
KCNN4	0.967232956486123	7.13064524342698	16.6196627724742	1.32939921514516e-51	1.16199043972897e-49	106.547938928804	up
MXRA5	2.06481639751632	8.30462771381641	16.5622977691991	2.57784667493762e-51	2.23981118536098e-49	105.889584227648	up
CPT1A	-1.31805021062601	6.82468429620857	-16.552726827637	2.87875399697735e-51	2.48645988721174e-49	105.779827769622	down
HOXD10	-1.57524858701047	4.1717179283102	-16.5304061428599	3.72377301335877e-51	3.19740674564694e-49	105.52395667949	down
THEMIS2	1.68761055621016	6.75911125161494	16.5152635684071	4.43386119450008e-51	3.78485800328174e-49	105.350447333988	up
IGFBP7	1.34048371465214	9.62031975482539	16.5135783496743	4.52080853366436e-51	3.83664198638946e-49	105.331141275286	up
TTPA	-0.712988377473662	3.2048379460016	-16.4878304025718	6.08185239285705e-51	5.13160690049332e-49	105.036265097344	down
VIPR1	-2.86993308985399	6.83743307244046	-16.4716494126501	7.32742781643665e-51	6.14703815152447e-49	104.851045399706	down
DYRK2	-1.67671564979019	6.645175996863	-16.4280149947553	1.21059703580856e-50	1.00977628181129e-48	104.351927797036	down
CXCL3	2.88529794921991	6.96294670422038	16.4104749189855	1.48110884175465e-50	1.22839464563026e-48	104.151439895534	up
CAMK2N1	-1.86998911138942	9.18123131982745	-16.3953701783046	1.76191199939739e-50	1.45302991272337e-48	103.97885610714	down
SNX15	-0.496064770145258	6.80780028766954	-16.3823146397097	2.04706113424868e-50	1.6722608172111e-48	103.829736600647	down
MUC1	2.34436291025941	11.1803889603454	16.3821617839575	2.05065894554215e-50	1.6722608172111e-48	103.827990970043	up
MYO1D	-1.83463987592027	8.23609943483383	-16.3736810965818	2.26048025708318e-50	1.83312390625795e-48	103.73115061232	down
PLEKHO1	1.14207935713841	7.26515793444257	16.3630319114396	2.55454632876711e-50	2.05528481517864e-48	103.609576427848	up
WFS1	1.00253404216187	7.67688364509251	16.3627579902699	2.56259393274312e-50	2.05528481517864e-48	103.606449677431	up
ZNF112	-0.468746039052174	2.80861549730398	-16.3615544053285	2.59825524900006e-50	2.07249900927071e-48	103.592711263456	down
SLC22A4	-1.31365544664883	3.97026372471005	-16.3279361437368	3.82172094522373e-50	3.02711047889377e-48	103.20913503597	down
TNFAIP8L1	0.82466733751366	6.22407978348213	16.3275994933773	3.83651050623654e-50	3.02711047889377e-48	103.205295522169	up
POU2AF1	2.62873215793518	8.50958526578963	16.3253405644812	3.93723692011489e-50	3.08988426467296e-48	103.179533142522	up
SEC11C	1.05360142897638	9.31483029659852	16.2984712693967	5.35822988254512e-50	4.18257120831611e-48	102.873206151788	up
RAVER2	-1.96564106984263	5.74455171443846	-16.2865583434145	6.14227265141629e-50	4.76908265386827e-48	102.737455702278	down
GGT5	1.48940283993357	6.5793329548403	16.2779653837306	6.77794383297837e-50	5.23479609153361e-48	102.639561656966	up
VAMP5	0.956029660980086	6.86810179762853	16.2666046199101	7.72020891928649e-50	5.93115208393815e-48	102.510167570019	up
COL6A1	1.91368744658166	9.22029692186787	16.2517772373316	9.14927116317041e-50	6.99224665805228e-48	102.34134474094	up
COL4A2	1.77500635067869	8.30424185698165	16.2123597796501	1.43659733876104e-49	1.09218809134869e-47	101.892843500285	up
NCF4	1.4964873656975	7.18465776679722	16.2092774848258	1.48815956844699e-49	1.12481829419134e-47	101.85779093074	up
PIEZO1	0.769211275973092	6.15110285260756	16.2088807718589	1.49492874613359e-49	1.12481829419134e-47	101.853279614686	up
ITPKA	-1.23844933379724	5.7129664931781	-16.2030541214034	1.59796354256961e-49	1.19617814517377e-47	101.787025610683	down
LRRFIP2	-0.848546513849924	7.41123594221667	-16.1656481444635	2.45074382964013e-49	1.82517896332943e-47	101.361917424059	down
GJA4	1.5158581142501	6.0729184500188	16.1476314546396	3.01088646883036e-49	2.23095988758968e-47	101.157305284996	up
ST6GAL2	-0.747830385855798	3.44934267547492	-16.1410735692504	3.24506804386402e-49	2.39233627455975e-47	101.082851676132	down
PIP5K1C	0.78383483993154	6.63679841735396	16.1139645435447	4.42219288110075e-49	3.24375625554913e-47	100.775205841715	up
ABAT	-0.888262852393654	5.49703414457997	-16.0936501373631	5.57573615374917e-49	4.06945103181384e-47	100.544807129599	down
TRAPPC10	-1.07209488055698	6.29594494375287	-16.0868673524249	6.02423210227908e-49	4.37491124363023e-47	100.467905738566	down
ACVR2A	-0.961190201424117	6.02314626578686	-16.081494632921	6.40489696965197e-49	4.62833074584207e-47	100.407000731634	down
USP12	-0.71201242544274	7.05545997489984	-16.0710892252514	7.21171687270824e-49	5.18568626556267e-47	100.289069068193	down
RAB40B	-1.37935090898182	6.61239217906827	-16.0581260272121	8.36011338512779e-49	5.98198897464266e-47	100.142192118668	down
SDHD	-1.27528915938185	7.45221949568509	-16.0557736363806	8.5872731110982e-49	6.11455734647319e-47	100.115544050357	down
ADGRA3	-1.39473317601742	5.33022744892537	-16.0494353880843	9.23044941615051e-49	6.54062476347325e-47	100.043751881377	down
SLC36A1	-0.96597987553651	6.48254655757963	-16.0471400519386	9.47504040118284e-49	6.68150554280512e-47	100.017755914383	down
IRF1	1.48296819835515	8.30188871732448	16.0423505426066	1.00064334676681e-48	7.02230333305538e-47	99.963516978091	up
PLD1	-1.14736284947964	6.23733865659512	-16.0395867856689	1.03264946898007e-48	7.212241291245e-47	99.9322217728665	down
NR1I2	-2.42038200364778	6.80223419215555	-16.0128621227933	1.39998347084769e-48	9.73121843998274e-47	99.6297219199986	down
HADHB	-0.722398657547145	8.03927685003696	-16.0102720734246	1.44187469173214e-48	9.97490278446163e-47	99.6004159180609	down
LIMA1	-1.54140912702513	9.03918888436958	-15.9773830800396	2.09628048196626e-48	1.44336821675762e-46	99.2284532196019	down
SLC19A3	-0.950820379426335	3.57787952829251	-15.9656211593802	2.39628217455389e-48	1.64218454938794e-46	99.0955073261213	down
IRAK3	1.6620101024468	5.89554342769335	15.9640242040101	2.44018908817781e-48	1.66445981869773e-46	99.077459960703	up
LEAP2	-1.72091825558786	4.26318231003226	-15.9494786682544	2.87893718607485e-48	1.95459749326207e-46	98.913113941774	down
LIMK1	0.794802551730702	6.58338558200995	15.9100604467819	4.50502416790102e-48	3.04443693420608e-46	98.4680531539487	up
A1CF	-2.73546735335218	6.62011162442636	-15.8904308056715	5.62941499900074e-48	3.78675441200063e-46	98.2465922890951	down
TSTA3	1.1035565466388	8.11707241793327	15.886502871856	5.88600235526048e-48	3.94119157705216e-46	98.2022912871998	up
CD93	2.38368402305227	7.41909076806327	15.8806201561931	6.29226781291999e-48	4.19398325411841e-46	98.1359519970969	up
CYYR1	1.69953352503932	5.18345104549336	15.8749079025048	6.71351178126168e-48	4.45441506686712e-46	98.0715449041271	up
CDC25B	1.00961318368085	7.43976006252133	15.8730317398064	6.85791545380303e-48	4.52963764159108e-46	98.0503928287679	up
PLEKHF1	0.816136437320691	5.62106534924658	15.8715013857583	6.97799470658046e-48	4.58818868161959e-46	98.0331402203209	up
SUCLG1	-1.13224598134157	8.52262901486003	-15.8635289484504	7.63832075807427e-48	4.99984610339059e-46	97.9432734486647	down
SLC25A20	-1.33517691559753	5.98578596614935	-15.8606972025095	7.88757188841633e-48	5.1399503060363e-46	97.9113580748428	down
EPB41L4B	-4.18333241702164	9.13113407211591	-15.8561975527621	8.30042875624928e-48	5.38494926910981e-46	97.8606494316065	down
CAMK2G	-0.731943177358104	6.2265251968133	-15.855366322071	8.37902313699332e-48	5.41188498808369e-46	97.851282571628	down
VDR	-3.04340484844765	9.75134051770431	-15.8355112691582	1.04937395642228e-47	6.74789059114365e-46	97.6276043411115	down
FBXL3	-0.788379567674352	7.38958921160611	-15.8320148621717	1.09178247594741e-47	6.98980210587907e-46	97.5882276504645	down
KDR	1.56410634620465	5.97074009921288	15.8304366285507	1.11148113346078e-47	7.08484284066679e-46	97.5704547197262	up
SH3GL1	0.63948222550311	7.2751797925216	15.8297556747365	1.12008955743215e-47	7.10867272601613e-46	97.5627865399353	up
ABCD3	-1.4925437744838	6.77022844608887	-15.8244443949809	1.18955625951795e-47	7.51686264943012e-46	97.5029813364697	down
ZNF493	-0.461251536687358	5.44557632882275	-15.8208266263301	1.23931815957216e-47	7.79755481692883e-46	97.4622500012678	down
STRADB	-1.29239274396366	6.24816968482385	-15.7979725765238	1.60537043781107e-47	1.00573357428018e-45	97.2050347328455	down
ADCY4	1.71964166564916	7.12737036028452	15.7853176102876	1.85259706627831e-47	1.15565638360959e-45	97.0626750207917	up
PSMB9	1.7494216592877	8.56450195448779	15.7835519554002	1.8899852503313e-47	1.17396232762068e-45	97.0428164731825	up
ERLEC1	0.857415411993489	8.17099058668579	15.7703722811688	2.19390597173662e-47	1.35696802836608e-45	96.8946129012912	up
TDP2	-3.16804668557864	8.67758268571085	-15.7687365749486	2.23487697722098e-47	1.37647676103353e-45	96.8762233004555	down
SCN9A	-1.0028209585228	3.63589618422714	-15.7603072592662	2.45843155421402e-47	1.50780358810345e-45	96.7814687379938	down
SERPINB8	1.40191964276967	5.19859298464787	15.7557400079587	2.58873979490954e-47	1.58108095340144e-45	96.7301369696332	up
ENTPD1	1.53445042540279	7.50432144821967	15.7467031779149	2.8672211589722e-47	1.74386780239655e-45	96.6285899331592	up
SLC17A4	-2.56319262337322	5.13511759713929	-15.7185787847487	3.93993620874224e-47	2.38635887298799e-45	96.3127153177747	down
PPIB	0.529897247441966	10.0745692023874	15.711752353277	4.2557487003393e-47	2.56699023879557e-45	96.2360818977627	up
PCDH18	1.26357202559831	7.15683646202812	15.6838306530754	5.83284539466678e-47	3.50378782822844e-45	95.922782426343	up
PCDH17	2.73967993341095	5.67103628133423	15.6797673601634	6.10653430097227e-47	3.65315906521689e-45	95.8772096777787	up
SERPING1	1.56561984106214	7.66824752819283	15.676860539643	6.31015284344287e-47	3.75956330839737e-45	95.8446107239577	up
SEC61A1	0.616850393606421	8.43733999109129	15.634482658997	1.01762479920381e-46	6.03832081056018e-45	95.3696548030119	up
TPST2	1.31601814998509	6.96370275428312	15.6306724903763	1.06227365088087e-46	6.27773622749313e-45	95.3269791085638	up
RPS6KA6	-1.30644548393336	4.15056279366654	-15.6254768159845	1.12632391535294e-46	6.62941540016408e-45	95.2687923692799	down
MMP2	1.67943024811703	9.36970273163536	15.6126610335666	1.30126708132756e-46	7.62835164101942e-45	95.1253034173584	up
DCPS	0.910336247853624	6.42728261519205	15.6015451930838	1.47480459152412e-46	8.61108904899101e-45	95.0008889515222	up
DECR1	-0.87730477618627	8.30593685195976	-15.6004118282335	1.49374643336826e-46	8.6869389194727e-45	94.9882058899403	down
CXorf36	2.15039857131219	5.56847317637759	15.5995497823556	1.50831606622303e-46	8.73686095978477e-45	94.9785593261047	up
BATF	1.95468466985103	6.44276820915268	15.5956069664576	1.57678244906837e-46	9.09734917353793e-45	94.9344409398342	up
IRF9	1.04834127253273	8.29513655414157	15.5857562508723	1.76169306211131e-46	1.01241864675743e-44	94.8242369895347	up
DPP7	0.888927852151428	6.85825098915493	15.5825934359661	1.82553401262972e-46	1.04499294048455e-44	94.7888597393929	up
CMTM6	0.682384924016191	8.59912502111191	15.5801916744287	1.87555031643462e-46	1.06942999878891e-44	94.7619972453497	up
NGEF	-1.00660543821488	4.77017016914961	-15.5702922071668	2.09654835382649e-46	1.19079051831927e-44	94.651295778999	down
ENTPD5	-2.12703716426598	6.881733181851	-15.564888019266	2.22796401701451e-46	1.26052677350236e-44	94.5908760587772	down
A2M	0.991173412071598	9.76448041814791	15.5346425247443	3.13044263571358e-46	1.76428846152552e-44	94.2528960042934	up
ATG4D	-0.672385741076095	7.15390803495837	-15.5273088622059	3.39937783041005e-46	1.9084891611729e-44	94.1709890090306	down
TSPAN7	-1.6128456946025	5.85503159019996	-15.516542785884	3.83647670188558e-46	2.14563411561011e-44	94.0507774363485	down
PARP14	0.995025815255642	7.65974625463168	15.5001654035018	4.61121907225209e-46	2.56908262586503e-44	93.8679816714157	up
BCL3	1.31512029430941	9.33798216176657	15.4977701036292	4.73692080715177e-46	2.62908110349789e-44	93.8412537188426	up
TMEM56	-1.53959705817944	5.53586519965916	-15.496322010686	4.81456639920444e-46	2.66205400489345e-44	93.8250960578087	down
NCF2	2.93389649472753	6.83505469728443	15.493903889775	4.94706432671131e-46	2.72499237649075e-44	93.7981164163598	up
GLTP	-0.988052597270358	7.62504805629524	-15.4884002831425	5.2623446976733e-46	2.88776111097508e-44	93.7367180862925	down
TMEM173	1.23777486550857	7.63100860601015	15.4860909205268	5.40053633245496e-46	2.95249546235375e-44	93.7109576651086	up
CASP10	1.40059089425968	6.83187105577359	15.4681579217292	6.60436620925499e-46	3.5858096983513e-44	93.5109768656768	up
NRIP1	-0.986129331542319	7.20595712356972	-15.4681076845242	6.60808939409809e-46	3.5858096983513e-44	93.5104167867195	down
CLPB	0.617587270682778	6.37399366716617	15.4675942732866	6.64625961893067e-46	3.59316487620485e-44	93.5046929708307	up
MNX1	-0.986735733346356	5.08798023833661	-15.4636824822094	6.94440051361842e-46	3.74049499251986e-44	93.4610847427981	down
EMILIN2	1.17710430556583	6.30372213870353	15.4623360862154	7.05007348740627e-46	3.78345304028196e-44	93.4460763940139	up
TGM2	1.84503453585375	7.15439296349189	15.4600160454297	7.23594057473638e-46	3.86897525895337e-44	93.4202161319487	up
SULT1A1	-1.55075940279134	9.24686105979846	-15.4596487443688	7.26581130633657e-46	3.87076816199251e-44	93.4161221797424	down
GBP1	2.27099629676348	8.79596410855348	15.4337759012718	9.71099994560625e-46	5.1545987711278e-44	93.1278509890679	up
EPHX2	-2.75519383742165	5.85983755240713	-15.4297046409895	1.01643423809959e-45	5.37568499041293e-44	93.082509162307	down
LOXL2	1.98951773448162	6.91891228916001	15.3933295377646	1.5276349751847e-45	8.05013997572961e-44	92.6776342331198	up
PNRC2	-0.619130160866257	8.73912588751501	-15.3790358903706	1.79266129735825e-45	9.4127614955174e-44	92.5186547594352	down
ZYX	0.906391280946292	7.4254209378883	15.370198140412	1.97898541614414e-45	1.03538530894108e-43	92.4203909253145	up
PSMB10	0.897831977888174	8.52310785049196	15.3632629883793	2.13862293685046e-45	1.1149099646145e-43	92.3432991140106	up
S100A9	4.43609146120477	8.28278223092742	15.362793875311	2.14987383249811e-45	1.11678677341548e-43	92.3380849710865	up
STBD1	-1.27906372619406	5.26849496679387	-15.347526651108	2.5501041285655e-45	1.31999538881811e-43	92.1684303272017	down
COL18A1	1.58289201345939	8.124721235186	15.3433018353564	2.673436532436e-45	1.37894533794941e-43	92.1214960913359	up
HOXD11	-1.34208177466259	3.75034465282816	-15.3408777282433	2.7468697517876e-45	1.41183301995928e-43	92.0945688702169	down
CD34	3.23900549534264	6.60426755762993	15.3286333959124	3.14968707636022e-45	1.6131923597765e-43	91.9585868363738	up
P4HB	0.885617255988937	8.90569179100073	15.3197385709335	3.47877479734985e-45	1.7755131369551e-43	91.8598340933747	up
IFI30	1.39871636521441	9.6711141234547	15.3118721977846	3.79826940180986e-45	1.93182363965918e-43	91.7725210063396	up
MPG	0.575176383398073	6.40457997924057	15.3075350945071	3.98676969808577e-45	2.02065546121382e-43	91.7243898176202	up
SDC3	0.921855065044072	6.71342966790188	15.3059649485449	4.05728822162781e-45	2.0492815284118e-43	91.7069665713975	up
PDIA5	0.638444081518963	6.97448778346818	15.3019478834275	4.24341761479315e-45	2.13590230769433e-43	91.6623945666308	up
FBXO6	1.45445469005054	5.32153592402318	15.2881921651615	4.94770736268816e-45	2.4818448238199e-43	91.5098057462814	up
GPD1L	-1.65016280163134	6.88530066112028	-15.2704375012343	6.03170022366872e-45	3.0152304166059e-43	91.3129493156661	down
CH25H	1.95635861209348	5.32518203471179	15.2650701812902	6.403832781987e-45	3.19033266616601e-43	91.2534590569618	up
TRADD	0.495758693821291	7.16898963491474	15.2370545312046	8.7515769916907e-45	4.34512820910576e-43	90.9430934185009	up
C9orf3	0.817300516041823	6.79353500094999	15.2328388966491	9.17250467992735e-45	4.53867968857286e-43	90.8964137914979	up
IL1RN	3.13982365670148	7.97186406301661	15.1861192630263	1.54318660254009e-44	7.61009960718839e-43	90.3794824902703	up
PRAF2	0.938848308205993	6.22217009896787	15.177320845585	1.70189029467384e-44	8.36447563345253e-43	90.2822131896943	up
BCKDK	0.76599411974294	6.64816169536313	15.1704682625836	1.83668589502124e-44	8.99667919786076e-43	90.2064735802365	up
GUK1	0.547090245907785	8.35153984685864	15.1489028044552	2.33436527263129e-44	1.13962307306351e-42	89.968219156154	up
HSD17B11	-2.02155575503307	8.21628757907825	-15.1481246103134	2.35464400380022e-44	1.14569128411573e-42	89.9596246018682	down
NEK3	-1.06908951406971	6.79112519246526	-15.1465254500014	2.39686918461877e-44	1.1623621092319e-42	89.9419637456438	down
ZNF44	-0.632114493251787	7.25702339369905	-15.1450846004404	2.43556056139052e-44	1.17721448723899e-42	89.9260519799911	down
FAM89B	0.774362498779749	6.98235316496207	15.141252428328	2.54152484432325e-44	1.22437749678503e-42	89.8837354539182	up
ADHFE1	-0.515093767623765	5.25982950805106	-15.1249482588401	3.04621369520191e-44	1.46268359568626e-42	89.7037527074423	down
CDH3	2.11390305751062	6.03016090364738	15.1228630398488	3.11758690544878e-44	1.49204642815855e-42	89.6807402812225	up
ANTXR1	1.70254999212804	7.0956873041762	15.1181012575186	3.28688874504469e-44	1.56793186311822e-42	89.6281948459897	up
IL10RA	1.64043242069064	8.01510517335118	15.0774353271669	5.16161710167009e-44	2.45420602062144e-42	89.1797645988827	up
RRAS2	-0.773461848620394	6.58921827045229	-15.0753222692258	5.2840106019072e-44	2.5042435959753e-42	89.1564788061395	down
RDH5	-1.14928025591042	5.98628418188847	-15.0697714517386	5.61949146221666e-44	2.65461866906073e-42	89.0953162752626	down
ALDH18A1	-0.979103459562013	6.76874890604697	-15.0086903184453	1.10553516420055e-43	5.20564412639853e-42	88.422975654562	down
CYP27A1	-0.835229421930347	6.68723994384628	-14.9944087731489	1.29480789446197e-43	6.07727036510012e-42	88.2659573855191	down
PRKD2	0.570500939331116	7.78941665318	14.9892594071199	1.37070580552862e-43	6.41288225746835e-42	88.2093598737436	up
DGKD	-0.698406155956692	6.89827463527136	-14.9875373591852	1.39706480336464e-43	6.51532106540371e-42	88.1904345950861	down
IRAK1	0.575958737246084	8.08133776363688	14.9815299038622	1.49304011039126e-43	6.94073455139527e-42	88.1244207213178	up
LAMB2	1.29583077619697	7.13228044233159	14.9773192806035	1.56420150977705e-43	7.24846013911606e-42	88.0781590027538	up
CYBA	1.0689831654848	7.68597698220347	14.9721434677091	1.6563251220034e-43	7.65106892591252e-42	88.0213011786673	up
COL5A1	1.70505011971298	7.47444604747301	14.9586758951606	1.92218298095599e-43	8.85113721546203e-42	87.87339909906	up
PEX11A	-1.16403921834316	5.44097041820189	-14.9514309448986	2.08238937945861e-43	9.55869112325704e-42	87.7938602377118	down
ECM1	1.18461791788478	6.82066045272088	14.9419510509435	2.31229091397522e-43	1.05807242856728e-41	87.6898123212336	up
TRIM27	0.684462624089003	6.4319506861218	14.9414620617483	2.32481326137077e-43	1.06047809925716e-41	87.6844461921065	up
SLC22A23	-1.82386938967998	6.68634228099816	-14.9378695703399	2.41890928183406e-43	1.0999632020851e-41	87.645025003892	down
PPM1A	-0.991455148644373	7.27137749284401	-14.9369218794428	2.44435844780312e-43	1.1080838590864e-41	87.6346265288455	down
FHL2	1.40992720929356	8.13515791950647	14.9279231455572	2.69971502501301e-43	1.22005387678374e-41	87.5359039872359	up
DOK2	0.842878726175263	6.13873743196943	14.9232101657066	2.84389787760658e-43	1.28124621356245e-41	87.4842104037257	up
QKI	1.20365820350314	7.35692544174068	14.9110122982072	3.25372235781881e-43	1.46137185406404e-41	87.3504557099367	up
ARHGAP23	1.33317431363505	6.11705214343126	14.889186287658	4.13943303050903e-43	1.85347558117608e-41	87.1112532253173	up
PLEKHG2	1.13726769253141	6.22539567343638	14.8814991446081	4.50557417237653e-43	2.01124973070888e-41	87.0270452986081	up
UBE2J1	0.892675588165822	8.37439043362539	14.8757678939525	4.79941187068839e-43	2.13588460598898e-41	86.9642763598668	up
LMAN2	0.545652213103742	8.44748273606563	14.8749661630629	4.84201184022141e-43	2.14829321676936e-41	86.9554966762963	up
ZNF593	0.979480443972974	7.29506284893586	14.8573294864749	5.8806707500422e-43	2.601216695102e-41	86.762415723793	up
CD38	1.6716855599432	6.16177369790215	14.8568749809551	5.91018806385805e-43	2.60637508060834e-41	86.7574413716248	up
RASSF1	0.626250048701958	6.1907563766439	14.8510388433006	6.30259884024138e-43	2.77105527924709e-41	86.6935739681553	up
DBNL	0.578973231451402	6.18534007597968	14.8498990502161	6.38221603819208e-43	2.79763385914384e-41	86.6811021048631	up
SRGN	1.98349320100473	9.34838065112891	14.8487541457646	6.46319989799286e-43	2.82465056619766e-41	86.6685747694376	up
ISG15	1.50368911674102	8.45928477510979	14.8446658623043	6.7608339373728e-43	2.94590725324868e-41	86.6238452619717	up
SLC46A1	-0.681816689735063	5.28268671640449	-14.8214124544682	8.73301791243452e-43	3.79392447820853e-41	86.3695434135457	down
UQCRC2	-0.784820696471549	9.08410584589489	-14.8056649458943	1.03848363328588e-42	4.49814409349376e-41	86.1974347498173	down
CYTH4	1.60736910507036	6.5066539056375	14.8025171908776	1.07506287588494e-42	4.64280852050072e-41	86.16304257178	up
BMP3	-1.6969432671363	3.64655439126653	-14.7419012590335	2.09243391015082e-42	9.00981055648127e-41	85.501439268602	down
CAPN13	-4.25290759452272	5.06674871019126	-14.7321374033383	2.32908720918278e-42	9.99931940954147e-41	85.3949917384293	down
ADM	1.2814144012	8.81474705830803	14.728835492297	2.41501132783494e-42	1.03378065549579e-40	85.3590013100443	up
NLN	-0.730211789208056	8.26990361425859	-14.725500791277	2.50499659388204e-42	1.06916477429521e-40	85.3226574145195	down
GUCA2B	-5.00263023891546	7.03641949201311	-14.7117940549276	2.9113476813367e-42	1.23897790392046e-40	85.1733134715917	down
SLC30A10	-2.63410329032176	3.82196526825194	-14.7104348498281	2.95506179811154e-42	1.25392549613472e-40	85.1585076866517	down
ZNF552	-0.526616327833647	6.63047974247466	-14.6968868623235	3.42819997905299e-42	1.45047637954309e-40	85.0109658880073	down
SULF1	1.71703912555803	7.19239643586804	14.6839054665142	3.95222591145237e-42	1.66735958466677e-40	84.8696560354189	up
FGD5	1.12562160995111	5.99546400625547	14.6832823287319	3.9792981803281e-42	1.67394281090055e-40	84.8628743453819	up
MAOA	-4.0222593444629	9.25358616354177	-14.6723625492519	4.48487278792167e-42	1.88119793348542e-40	84.744055552506	down
TMEM9B	-0.952052483452979	8.35674358854697	-14.6505412354046	5.69502169613961e-42	2.3819550629957e-40	84.5067447774527	down
AGBL2	-0.381056320786549	3.2526697541491	-14.6458070719055	5.99781846506664e-42	2.50143303241651e-40	84.4552824982385	down
SLAMF7	3.11081733501626	9.95265127383537	14.6366775799434	6.62779602545645e-42	2.75629454654096e-40	84.3560640196987	up
CPT2	-1.0208753695367	6.26693644452542	-14.6363794519351	6.64944463736272e-42	2.75744157305635e-40	84.3528244987106	down
HIF1A	1.08152961656369	8.95843730581974	14.6255266126766	7.48741260265479e-42	3.09614055980034e-40	84.2349171300295	up
B9D1	0.639643936490032	5.5667930424135	14.6231131480658	7.68762536491154e-42	3.16995105795519e-40	84.2087025606544	up
FMO5	-2.24848843891635	5.37046028784286	-14.6170791637612	8.21184773878618e-42	3.37657299839611e-40	84.1431718450007	down
MEI1	3.28233133018354	7.13491201088177	14.6165198428469	8.26220932405949e-42	3.38773790739597e-40	84.1370981341781	up
RNF213	1.20466168794887	7.71893392883332	14.612491553923	8.63412927750782e-42	3.53031890934963e-40	84.0933579641848	up
RRAS	0.715771436625928	7.35399565588632	14.5976070445506	1.01590617865859e-41	4.14222974577638e-40	83.9317892140367	up
WIPF1	1.36307857457239	7.63965804220924	14.5802435602281	1.22803004099894e-41	4.99319067088064e-40	83.7434132016855	up
KIF5C	-0.859745623871689	4.90237450522272	-14.5767108308812	1.27631839176766e-41	5.17511654573127e-40	83.7051001228009	down
RGS5	4.52454877111282	8.66576532518277	14.5686875834176	1.39313461194843e-41	5.63312629656821e-40	83.6181034465488	up
CCDC88B	1.54260209381494	7.78490872374806	14.5663745006508	1.42875029539635e-41	5.76117902262445e-40	83.5930268694301	up
FICD	0.907350425359432	5.65066691665121	14.5475973336902	1.75356887860905e-41	7.05147243004306e-40	83.3895321831876	up
PDE8A	-0.97730867879576	7.372143522146	-14.5444652736107	1.81450087627886e-41	7.27644760742928e-40	83.3556014857187	down
EVA1B	0.756185572765952	6.28280681965968	14.5439916522881	1.82389678189105e-41	7.2940880343188e-40	83.3504708930775	up
FAM101B	1.26926876633116	6.98800579472092	14.5373207567714	1.96150728411732e-41	7.82298410553567e-40	83.278215868099	up
STAT1	1.61958891687078	8.30284090735969	14.5133970416973	2.54578478944411e-41	1.01255641884239e-39	83.0192229593417	up
IP6K2	-1.07286001836153	7.1756291720058	-14.4873123367834	3.3820371005676e-41	1.34151074883112e-39	82.7370751258178	down
SLC12A9	0.522418695683598	5.73194700111668	14.4752104976124	3.8580895644255e-41	1.52619331631217e-39	82.606259453581	up
CTSH	1.20071214577295	8.84151539376945	14.4688901484105	4.13269507603532e-41	1.63040405472669e-39	82.537960682363	up
THBD	1.98937666340995	5.41403197267831	14.4636192001509	4.3765467482512e-41	1.72195290793053e-39	82.4810132020894	up
CD248	1.33775091221689	6.86916922725084	14.4562328390218	4.74258197271494e-41	1.86095346923978e-39	82.4012280232958	up
LSP1	1.45600609846287	7.37910070579329	14.4447835860886	5.3711662110773e-41	2.10195477702668e-39	82.2775966636351	up
ZC3H12A	2.70968838844571	6.43263625581047	14.4408034317372	5.60860215848483e-41	2.18547237179269e-39	82.2346295267331	up
ZDHHC7	-0.784852484039074	6.80222043944923	-14.4404956517244	5.62739277942623e-41	2.18547237179269e-39	82.231307180209	down
HSPA5	0.723347342673044	10.2317091846837	14.440461256871	5.62949655267557e-41	2.18547237179269e-39	82.2309359054503	up
FKBP2	0.628721238013917	8.78341884390733	14.4281900342514	6.43238819361347e-41	2.49054563560148e-39	82.09850238814	up
ESRRA	-0.817355497255523	6.5259037891925	-14.4273077918006	6.49432839911139e-41	2.50787596936055e-39	82.0889832038632	down
IFT57	-0.671572962800168	7.05126928309268	-14.4240154664383	6.73077029266726e-41	2.59232332353731e-39	82.0534623574497	down
KLHL34	-1.21303459521122	3.88801016266741	-14.4080212707453	8.00732988279225e-41	3.07586827102943e-39	81.8809586081383	down
SLC13A2	-1.24854189446156	4.24697951447578	-14.4029455758985	8.46085636302328e-41	3.24155171472574e-39	81.8262351387147	down
ACADM	-1.10654383249001	6.05799759929033	-14.3955511705037	9.16777234289751e-41	3.50319300757264e-39	81.7465297461618	down
CNN2	0.672540742347303	8.0756527879767	14.3953021417456	9.19257810560864e-41	3.50350032917935e-39	81.7438457833626	up
ANK3	-1.71477830713964	6.59885321603539	-14.3843259405519	1.03550219271344e-40	3.93625664245783e-39	81.6255703422385	down
PITX1	0.593404564010641	5.61448639337191	14.3743678855963	1.15358873755135e-40	4.37374929923042e-39	81.5183050296407	up
COX7C	-0.408694781571787	10.9222647451976	-14.3669314680606	1.25044408804224e-40	4.72868713812242e-39	81.438226282216	down
MICALL1	0.689213327978412	6.14284960965481	14.3625760516423	1.31089216499915e-40	4.94446845800842e-39	81.3913347869757	up
NAPEPLD	-1.30973218776641	7.50715465218566	-14.3516257095236	1.47605004345062e-40	5.55306765057957e-39	81.2734721171527	down
DUOXA2	5.66792339120171	9.16395387152126	14.3490461118073	1.51788291675449e-40	5.69576784983685e-39	81.2457134834967	up
PPP2R3A	-0.972202446123039	5.50125432843802	-14.3405202483615	1.66473614541203e-40	6.23080859348189e-39	81.1539858372776	down
LUM	1.55627130663589	9.35145916897542	14.335519932818	1.75736625451252e-40	6.56068419875172e-39	81.1002014028849	up
ACSF2	-1.34542369712227	6.11591566668415	-14.3344753124825	1.77735713487892e-40	6.61838829026215e-39	81.088966437406	down
ITGAX	2.16611667295645	6.39663108414196	14.3338677107232	1.78908890080065e-40	6.63533022464986e-39	81.0824318265315	up
PCOLCE	1.59500147806257	7.63802748342946	14.3337692005572	1.79099822464345e-40	6.63533022464986e-39	81.0813723864695	up
MBOAT1	-1.46422520519176	6.0426405380319	-14.3324747035217	1.81627768948435e-40	6.71195074263368e-39	81.0674508935408	down
IYD	-2.94046884002418	4.47327492268442	-14.3069140731376	2.39507926481316e-40	8.82852829001961e-39	80.7926919451914	down
PARD3B	-0.537543822846685	5.37908299452314	-14.3025725672434	2.51023784959915e-40	9.22970828478561e-39	80.7460482903637	down
ACAT1	-1.03035960362596	7.0146713829154	-14.2839506977731	3.07014955011578e-40	1.12600434630754e-38	80.546062192836	down
PPARA	-0.819605864632174	6.70225099283227	-14.2800690063535	3.20169583660336e-40	1.17130712097492e-38	80.5043920374816	down
S1PR1	1.97255524508854	5.76684052040938	14.275063243342	3.37966252843726e-40	1.23332334818997e-38	80.4506633540821	up
PANK3	-1.59860309673382	6.30950953938876	-14.2714269763703	3.51509167406981e-40	1.2795459642493e-38	80.4116399356127	down
SORL1	-1.86225434203324	7.35739771893054	-14.2656197003679	3.74268290393496e-40	1.3590035410134e-38	80.3493282587783	down
TMEM214	0.557109389419094	8.3628729395027	14.2651073339142	3.76345451757521e-40	1.36315497749492e-38	80.3438312167214	up
LST1	1.98759900513824	7.643275123568	14.2562044815122	4.14328974999456e-40	1.49701981387799e-38	80.2483308409093	up
CAT	-0.892953011544651	7.68167177521064	-14.2555661112188	4.17194974875492e-40	1.5036530983352e-38	80.2414842387164	down
TMEM38B	-0.884909053712632	5.24051048520627	-14.2431587043395	4.76993847312212e-40	1.71494561310748e-38	80.1084440484877	down
ZNF711	-1.07287357052222	4.33829149567224	-14.2423889830062	4.80973204252366e-40	1.72500389741321e-38	80.1001925340863	down
COL6A3	1.6063968352571	8.97692928201951	14.2355419008542	5.17860298869177e-40	1.85274676043955e-38	80.0268008540186	up
PADI2	-3.03087072869255	8.3194491387347	-14.2349660655408	5.2108810729648e-40	1.85973669980604e-38	80.0206294751821	down
BTN3A1	0.873549871604888	7.59009706806215	14.2312214050723	5.42573375273825e-40	1.9316935509444e-38	79.980500049881	up
DENND4C	-0.918142380022361	6.91679327650412	-14.2274356429435	5.65192061230423e-40	2.00732567342591e-38	79.9399356044541	down
GZMB	4.12948284788384	7.23544266926975	14.2140035920799	6.53297086053073e-40	2.31460620512542e-38	79.7960553651283	up
RILPL2	1.18701394943565	6.20835295333699	14.2051968308469	7.18364337404728e-40	2.53897439058034e-38	79.7017573651002	up
CCDC85B	0.940253969033317	6.08100387804778	14.190657926	8.40212637944747e-40	2.95689230508388e-38	79.5461477524353	up
PDGFRB	1.30214716125989	6.47192922824747	14.19060860174	8.40659249578552e-40	2.95689230508388e-38	79.5456199739166	up
C4BPB	2.04779597522489	6.97515351111667	14.1874024225401	8.70203270353451e-40	3.05345123493974e-38	79.5113152799811	up
PEA15	0.986656777837997	8.19158829459148	14.1869382980169	8.74564942850659e-40	3.06139675558539e-38	79.5063496808299	up
NNMT	1.81486484902769	9.2030498890083	14.1854421418798	8.88774155273247e-40	3.10369290538842e-38	79.4903430925851	up
TM9SF1	0.833893162173823	6.67337867800184	14.1795713914056	9.46787513407621e-40	3.29839077164941e-38	79.4275433301676	up
CSNK1E	0.544588275514887	7.39448205742609	14.1645376837199	1.11313638086685e-39	3.86867898845557e-38	79.2667873355023	up
SELP	2.53105241871774	6.3805586799336	14.1407232932094	1.43821862155644e-39	4.98662166718751e-38	79.0123175144083	up
OGFR	0.688715741301509	6.42149917964865	14.135029101529	1.52903685455009e-39	5.28894572650892e-38	78.9515044106893	up
MAP3K15	-0.650553146213585	3.88340322247387	-14.1289688191167	1.63197982498383e-39	5.63168073411087e-38	78.8867952958597	down
PIM3	1.04676217360891	7.58729783832854	14.1093758619884	2.01445154018564e-39	6.93512951228532e-38	78.6776874279808	up
TMEM59	-0.953450079417177	9.74307533380808	-14.1078253189992	2.04828604507469e-39	7.03501915293063e-38	78.6611454568913	down
PHYH	-1.44765412658062	6.57591711163847	-14.1034248440008	2.14742521429153e-39	7.35820794671678e-38	78.614204066316	down
GMPPB	0.833093236597052	7.39588397989698	14.0985137906795	2.26372372949329e-39	7.73854222000318e-38	78.5618250458387	up
CMBL	-1.79918087346388	8.65567446878392	-14.0910015138411	2.45387937926032e-39	8.36899002314555e-38	78.4817207286279	down
AUH	-1.09093639091126	5.48712408994306	-14.0855254377973	2.60244898699133e-39	8.854999501891e-38	78.4233425093831	down
EIF4EBP2	-0.915738720014902	8.18913060571546	-14.0795279392246	2.77546847450182e-39	9.42174728425653e-38	78.3594190205683	down
CHKA	-0.633388093333833	5.96584978085557	-14.0779241809382	2.82364647797572e-39	9.56305513666161e-38	78.3423279660828	down
CALCOCO2	-0.782450553096618	7.5290991134453	-14.0515885561727	3.74525056940322e-39	1.26335615212266e-37	78.0618160884779	down
ATP9A	-1.05560496657346	8.2819862901935	-14.0513838175926	3.753479841696e-39	1.26335615212266e-37	78.0596363933278	down
SLC2A12	-0.611629908180119	4.18096189551237	-14.0513155502514	3.75622778667696e-39	1.26335615212266e-37	78.05890960678	down
GRASP	0.735438539018546	5.38446899856641	14.0449934380739	4.01959656677979e-39	1.34882876058125e-37	77.9916111574	up
NID1	1.4475675429711	6.88511122866223	14.0418993237674	4.15512083378949e-39	1.39110777089049e-37	77.9586802288691	up
COL1A2	1.44027570280618	9.64383110369629	14.0380745947862	4.32895605819993e-39	1.44599019637401e-37	77.9179784899078	up
P2RY6	0.855245921868421	6.26228571614915	14.0336001696967	4.54153973891995e-39	1.51353551527431e-37	77.8703701394365	up
PRSS22	0.765798129279573	5.22185867260291	14.026768402956	4.88636023269719e-39	1.62474260402462e-37	77.7976945808538	up
FSCN1	1.34016249553683	6.38927433704758	14.02170113901	5.15886338473731e-39	1.7114529278866e-37	77.7438014402344	up
LAX1	2.26440942673036	5.70182733185892	14.0135680097747	5.6282484095722e-39	1.86293746110035e-37	77.657322231946	up
FXYD5	1.09505984812412	8.65942405355078	14.0061199003185	6.09533116385364e-39	2.01297622169166e-37	77.5781496348482	up
ATF4	0.452581949167463	9.5116705704988	14.0043487984408	6.2119685661062e-39	2.0468646762856e-37	77.5593262277102	up
PLSCR3	0.632400053369305	7.14931380972838	13.9893540901858	7.29293195613956e-39	2.397633508193e-37	77.4000108533841	up
APOE	1.18489006588775	8.57979361389452	13.9884975154918	7.36005540156953e-39	2.41426356621821e-37	77.3909126192516	up
ZNF326	-0.742873288609066	6.75254168853981	-13.9852973608906	7.6163201879416e-39	2.49272255119694e-37	77.3569242687875	down
SERPINB5	2.89777280908755	7.27707539376403	13.9757876818165	8.43151411654587e-39	2.75335148902058e-37	77.2559472994419	up
GIPC2	-1.69482924791973	5.79538442568525	-13.9698150108295	8.98738142666143e-39	2.92832157778966e-37	77.1925457495817	down
ATP5O	-0.393336414401334	10.0584685267727	-13.9550599825925	1.0522187750473e-38	3.42076558115043e-37	77.0359775917181	down
OSBPL1A	-0.967772639405883	6.28795841408095	-13.9502396775024	1.10781523214321e-38	3.59350643190989e-37	76.9848471988236	down
WNT2B	0.848133376113131	5.75131742550592	13.9489164382624	1.12358288455261e-38	3.63657192146662e-37	76.9708128237307	up
EDN3	-3.37585611564672	6.86965626252159	-13.9398314354886	1.23804774635158e-38	3.99818206935708e-37	76.8744753682026	down
STK38	-0.748033059870154	7.48004215724925	-13.9209399565259	1.5146162945369e-38	4.88054173319097e-37	76.6742549865423	down
SLC25A5	-0.990111461129464	9.50957949148888	-13.906182908709	1.77280720687612e-38	5.69992660765875e-37	76.5179520401352	down
TNNC1	-0.712040880195653	3.81270309894339	-13.8941059616729	2.016404080724e-38	6.4688901904018e-37	76.3901007116562	down
NHEJ1	-1.2667515464854	5.99263677554175	-13.8917784042037	2.06705121119916e-38	6.61683037935835e-37	76.3654669680405	down
DUOX2	8.03582932691704	10.0992971624586	13.8901169248896	2.10397816933292e-38	6.72029963626972e-37	76.3478839988958	up
ZNF564	-0.629836586982516	5.97459756843916	-13.8888959427335	2.13153329953953e-38	6.79344794178571e-37	76.3349633913359	down
CPNE5	2.36957088751426	7.84301314900256	13.8810618587251	2.3170924088868e-38	7.36875771078882e-37	76.2520761886343	up
PLCL2	-0.779389813115667	6.38877964580143	-13.8677333460279	2.67051517397514e-38	8.47424130315546e-37	76.1111126026756	down
CD59	0.838467850565282	9.58991323659616	13.8635206136008	2.79302534264893e-38	8.84377243528122e-37	76.066573170528	up
COX5B	-0.845119007680671	9.34621081128134	-13.8627457401693	2.81616168340007e-38	8.89772989017117e-37	76.0583815381108	down
SLC39A5	-1.90979521294045	5.98765533054032	-13.8583744907269	2.95030268038747e-38	9.30141862324316e-37	76.0121750636903	down
PON3	-0.774668517650182	4.0816288027741	-13.8538158583556	3.0969796066421e-38	9.74280416339543e-37	75.963996025921	down
FILIP1L	1.53055117413253	7.56850969736558	13.8505346723438	3.2070301213678e-38	1.00673158455066e-36	75.9293231662272	up
NCOA4	-0.722528453742573	8.50283783934378	-13.8481802460414	3.28839037929669e-38	1.03005653147197e-36	75.9044462040568	down
GSTP1	0.719828122839496	9.72705213865429	13.841519565406	3.52986962123972e-38	1.10181195735715e-36	75.834081265197	up
HAVCR1	-1.38131604598615	3.95797164661089	-13.8414479048749	3.53256145812938e-38	1.10181195735715e-36	75.833324324197	down
IL2RA	2.02563225443882	6.09225217792303	13.8307064312669	3.96007823483313e-38	1.23252157769423e-36	75.7198869066654	up
PTGR1	-1.37388633835958	6.44465628824668	-13.828380197129	4.05925025247068e-38	1.26069948798542e-36	75.6953263847878	down
PDCD4	-2.11153513583047	9.609115598434	-13.8257717439877	4.17339986823141e-38	1.29339953028819e-36	75.6677887729856	down
RHOG	0.686274927252843	7.99106871071288	13.8231177738012	4.29282442166027e-38	1.32759233226642e-36	75.6397734518878	up
MFAP4	1.36922970150524	7.98317332180177	13.8086039710677	5.0087611988743e-38	1.54572700253633e-36	75.486615989855	up
S100A13	0.655377034127651	8.98558659053661	13.7889816173855	6.16932025327255e-38	1.89986429824936e-36	75.27968579836	up
CMTM4	-1.67992053394678	6.2096604383322	-13.7849667571278	6.43794641952604e-38	1.97841481864888e-36	75.2373657678968	down
MRPL35	-0.886468094306307	7.32955081028842	-13.7755742658815	7.11277950146168e-38	2.18120257106799e-36	75.1383864933469	down
SLC20A2	-1.09870225475812	4.77097959858078	-13.775262603301	7.13634110701911e-38	2.18384006581044e-36	75.1351027670838	down
PLA2G12A	-1.02083287563657	5.8196451801403	-13.773064275293	7.30475771797716e-38	2.22841441209108e-36	75.1119419559131	down
MOGAT2	-2.77987364832646	6.11822398668891	-13.7729640032569	7.31253342050852e-38	2.22841441209108e-36	75.1108855718	down
GNG11	1.14307965627951	7.59510548211578	13.7710962864601	7.45888443296834e-38	2.26827783475081e-36	75.0912095827917	up
DOK1	0.451784864593648	6.44168030032874	13.7679137374832	7.7150178480972e-38	2.34129138313253e-36	75.057685389424	up
PLEKHB2	-0.926196733466949	8.11225844739979	-13.7628151702581	8.14374242583613e-38	2.46626987945913e-36	75.0039869108659	down
FBLN5	1.1063173781966	6.3693731827188	13.7605534400353	8.34144852219843e-38	2.52091354199856e-36	74.9801695902759	up
CYB5R3	0.575586408715894	9.08733200296523	13.7528937930142	9.04721408036913e-38	2.7285575192386e-36	74.899524565622	up
MFNG	1.00700398369383	5.63507642863925	13.7134190615014	1.37447366519118e-37	4.13674063727745e-36	74.4842921142155	up
FGR	5.16255023840183	7.62371039782703	13.7088904949086	1.44196472959667e-37	4.33093809833799e-36	74.4366971150457	up
GIMAP8	1.27993679369913	6.36846318765738	13.7074862351499	1.46355621298755e-37	4.38676181539616e-36	74.4219401245298	up
BGN	1.96494898675216	7.71049425566031	13.7041689011325	1.51585047857337e-37	4.53217833836511e-36	74.3870823574132	up
TPH1	-1.50368851356951	5.62274606247519	-13.7038755280662	1.52056383751404e-37	4.53217833836511e-36	74.3839998792059	down
DNMBP	-1.07178182093378	6.79659271509641	-13.7038244368437	1.52138616551271e-37	4.53217833836511e-36	74.38346306605	down
DYSF	1.49779225866347	6.4937894232114	13.6941692427883	1.68501792356031e-37	5.00941071898367e-36	74.28203559938	up
LTK	-1.11309971067745	4.75393552327286	-13.6900644839156	1.7597892859118e-37	5.22106589562083e-36	74.2389268449355	down
CHN2	-0.81651519899875	5.24832201951603	-13.6891958202951	1.77603161232692e-37	5.25856662173146e-36	74.2298049046225	down
KLHL8	-1.08506246615892	5.06084338218695	-13.6887518777715	1.78439006359105e-37	5.27261978911711e-36	74.2251431308992	down
TLR4	1.51504863393813	5.76012899927669	13.675043432255	2.06270866550115e-37	6.08269866471116e-36	74.0812326764527	up
GUCA2A	-11.3082231583294	11.7801610965523	-13.6674549991272	2.23495649344308e-37	6.57735079330415e-36	74.0016029971854	down
CLEC3B	1.77861337757252	6.19237694123637	13.6619942565798	2.36770593767211e-37	6.95400474289733e-36	73.9443150428305	up
RAMP3	1.07666915487895	5.22302230506165	13.6582687307851	2.46275221068467e-37	7.20591550191903e-36	73.9052380800211	up
MPC2	-0.859654462633026	8.83984213714651	-13.6582457596975	2.46334989070192e-37	7.20591550191903e-36	73.9049971545144	down
ATP5J	-0.629603039160909	9.76822475518821	-13.6509446929921	2.66082735760642e-37	7.7680193877962e-36	73.8284330910439	down
AGTRAP	0.784502752626485	6.6736881564672	13.6452212982636	2.82659613186498e-37	8.23549375984694e-36	73.7684289794908	up
CDV3	0.628879288004061	8.99797327067446	13.6363157870309	3.10521870142253e-37	9.02925844316029e-36	73.6750904513384	up
AEBP1	1.23252791872949	8.9467242611133	13.6359414607797	3.11751125256498e-37	9.04698046793061e-36	73.6711678617198	up
CD164	-1.10048497073045	9.51930492052402	-13.6352153866726	3.1414932947722e-37	9.09848762376782e-36	73.6635594482351	down
PNOC	2.2812556612024	5.98563582118071	13.6286540009739	3.36672247164901e-37	9.73149463735854e-36	73.5948136385213	up
CHI3L1	3.5250822080749	8.80778722570546	13.6231395338711	3.5684078301204e-37	1.02940808490647e-35	73.5370505268246	up
MIF	0.755034758344024	8.7467035855152	13.6219807619759	3.61229542993299e-37	1.04001334104008e-35	73.524914188603	up
SHMT2	0.627490945326556	9.32958416025843	13.6118937645295	4.01777438181105e-37	1.15447741439559e-35	73.4192920497878	up
ZNF439	-0.653163081180967	5.0816974100687	-13.6077525204553	4.1970946140671e-37	1.2036343827414e-35	73.3759408169897	down
MMP3	5.14875001876307	8.42503232649267	13.6066591745814	4.24575373194123e-37	1.21520131814012e-35	73.3644966781726	up
MYO1F	1.22135736670952	5.60261495235049	13.6005320538563	4.52902529475888e-37	1.29374133517799e-35	73.3003728020439	up
MRC2	1.24992642936176	7.41975481384757	13.5921415618594	4.9477245256843e-37	1.41058466604324e-35	73.2125867439427	up
CYP4F12	-2.50027476688908	6.82256308789913	-13.5881969824158	5.15767906608255e-37	1.46757585433932e-35	73.1713264489039	down
IGSF9	-2.11610240340073	5.77551046387108	-13.585071551954	5.33031708649973e-37	1.51374783096569e-35	73.1386390495696	down
MKRN1	-0.944030596327659	8.57653203972706	-13.5844275282745	5.3665998250428e-37	1.52109238147864e-35	73.131904015816	down
ITGB2	2.02787278428152	7.78465406372494	13.5837820571006	5.40321099043946e-37	1.5285013726249e-35	73.1251540178479	up
RAB11FIP1	-1.44399566933157	7.65108965350691	-13.5808496914807	5.57269306297638e-37	1.5733965307595e-35	73.0944910657994	down
HOXD13	-1.59843869668313	3.94134873844009	-13.5755558627615	5.89218259535071e-37	1.66038975568213e-35	73.0391440072888	down
FPR1	3.25419036775636	6.85335500711229	13.566925022022	6.45265070227257e-37	1.8148235510804e-35	72.9489334949667	up
CCM2	0.603775827263669	5.99890158977789	13.5557294735243	7.25949733579313e-37	2.03782466558793e-35	72.8319626991153	up
GUCY1A3	2.25844050334193	6.54216299425733	13.5511558618278	7.61734118058429e-37	2.13417138604585e-35	72.7841927936881	up
PRMT1	0.57165040701659	7.46354021421092	13.5343389934897	9.09091078272105e-37	2.54214606696129e-35	72.6086212703212	up
THY1	1.37064416656248	7.44978075802167	13.533113876421	9.20874849991252e-37	2.57017403161038e-35	72.5958354284743	up
APLNR	1.53840503050277	6.68030065510216	13.5213191642552	1.04240139032735e-36	2.9038040256886e-35	72.4727730089758	up
RANGAP1	0.524951177341001	5.76057146506488	13.5112526449161	1.1586746958156e-36	3.22155705425149e-35	72.3677882209601	up
B3GNT9	0.521643427872275	6.35056454079746	13.4970501375726	1.34501315205021e-36	3.73253934990055e-35	72.2197412471141	up
MNT	0.453655636541943	6.8397504402002	13.4728039032082	1.7346328133783e-36	4.80463665595504e-35	71.9671948456063	up
CNGA1	-0.848539498663549	3.50635529561885	-13.4653869096074	1.87491981255527e-36	5.18337206512677e-35	71.8899897434785	down
HMGCS2	-3.81174390727222	6.23026571335139	-13.4544448237367	2.10277088586128e-36	5.80229614762137e-35	71.7761336733564	down
ORAI1	0.746617611114201	6.19836514754604	13.4533450503644	2.12714456559133e-36	5.85847721206351e-35	71.7646929660499	up
MARS	0.532482481287879	9.106486788518	13.4501895368474	2.19865189924412e-36	6.04401539986185e-35	71.731869677476	up
CTNND1	-1.16281024026115	8.08261521102632	-13.4484376925621	2.23937913937951e-36	6.14440174765465e-35	71.7136490160976	down
SRPRA	0.668202564934811	8.95340000335992	13.4450049467537	2.32137611499233e-36	6.35743473743772e-35	71.6779493299175	up
HAVCR2	1.2069193945239	6.01025696114835	13.4385126090072	2.48472123423867e-36	6.79203667718761e-35	71.6104443264879	up
SELENBP1	-3.26338819855697	9.21466354138768	-13.4347958250265	2.58333667084851e-36	7.04840474474313e-35	71.5718065880001	down
AP5M1	-1.05822766807135	6.15977577142378	-13.4311806601265	2.68299447611902e-36	7.30665491938607e-35	71.5342308552437	down
TSGA10	-0.665784452245236	3.80790039489207	-13.4199388520709	3.01802565973897e-36	8.20374684454557e-35	71.4174198927415	down
TRIM10	-1.10040947578606	5.40766512494918	-13.419652630285	3.02707887071293e-36	8.21306138955327e-35	71.4144465314978	down
TXNDC15	1.07243980725936	7.74988886078453	13.4164617059848	3.12985847643181e-36	8.47616775147963e-35	71.3813005742799	up
ATP5C1	-0.587968694402566	9.46476902026757	-13.412460240043	3.26367186444976e-36	8.82218855655057e-35	71.3397411814644	down
CMAS	-0.616827923452874	8.35447352528386	-13.3978695717663	3.80170525484582e-36	1.02575770064666e-34	71.1882596701449	down
RNF145	0.902985867290717	7.23583236136909	13.3972501146684	3.8264073467047e-36	1.03051786051381e-34	71.1818304244143	up
ZNF415	-0.518565633465972	3.61391375302551	-13.3953866100699	3.9016864165517e-36	1.0488566597128e-34	71.1624903965478	down
ACP5	1.9631090139986	7.40375494575629	13.3878389051712	4.22197697121951e-36	1.13287128398697e-34	71.084173137392	up
ELMOD2	-0.656622855812736	6.12390069265401	-13.3786811134448	4.64594902376592e-36	1.24434711742956e-34	70.9891818084529	down
ATP1B3	-0.863376884990862	8.7288552613754	-13.3735891174763	4.89976820926189e-36	1.30992521154937e-34	70.9363794059873	down
ABI3	1.05072869707594	6.24524472996931	13.3724229941039	4.95981263106213e-36	1.32355365586131e-34	70.9242886332499	up
AFG3L2	-0.798282002651529	7.81350330205479	-13.3588860122769	5.71285236615256e-36	1.52172456183812e-34	70.7839751124593	down
MPZL3	-0.908106801240341	6.54759895008951	-13.3524240109006	6.11146150103555e-36	1.62493631203308e-34	70.7170228723653	down
XBP1	1.57726035403577	8.2951564986093	13.3496226929557	6.29275734624203e-36	1.67009779969263e-34	70.6880042246779	up
LIAS	-0.785146465811984	4.86542631866407	-13.3484589301821	6.36963974671432e-36	1.6874343263664e-34	70.6759498815084	down
SEMA6D	-1.86618061616926	7.54022278405036	-13.3391549444319	7.01890293716844e-36	1.85606750314942e-34	70.5795994033092	down
PTGDS	3.42121058917215	9.58402577859644	13.3356614518969	7.27936290996534e-36	1.92146221332304e-34	70.5434310004071	up
ABCA11P	-0.617033097316399	3.80595918690373	-13.3338806780729	7.41581183586255e-36	1.9539459452723e-34	70.5249965282086	down
PUSL1	0.571831916669434	6.51528226050397	13.3301595750033	7.70921421210488e-36	2.02759279016387e-34	70.4864802780359	up
VWF	5.78190334803576	9.20693155623996	13.3245284597875	8.17534981189353e-36	2.14632340295341e-34	70.428205279445	up
DISP2	-2.03627547166207	4.52745279065817	-13.3161562747326	8.92077471799914e-36	2.33781954324297e-34	70.3415888820818	down
PF4	2.3749042301714	6.46527803981159	13.3106684362863	9.44573844131045e-36	2.47095777827614e-34	70.284829558871	up
TRPV1	-0.779960447227921	4.93616111423971	-13.3103026651891	9.48180216022593e-36	2.47595467142787e-34	70.2810469427541	down
SPCS3	0.687210010516607	9.32651948251694	13.3090979155314	9.60155875883456e-36	2.50274916433407e-34	70.2685884510242	up
CDC42EP2	1.27775626113987	6.10379797570062	13.3018091074128	1.03589085129313e-35	2.69534737189408e-34	70.1932271832948	up
HCLS1	1.63239605964211	6.41268405071123	13.3015075826068	1.03914891264286e-35	2.69901364374516e-34	70.1901101180326	up
COX6A1	-0.620294317024657	10.3063882722428	-13.2738757227773	1.38542910529736e-35	3.59202640320169e-34	69.9046278149401	down
CNPY3	0.776668908378929	6.63257519316033	13.2732694407356	1.3941944155929e-35	3.60834324191658e-34	69.8983676355962	up
ARHGDIB	0.956076866944271	9.20321417281084	13.2667352301492	1.49224086887965e-35	3.8552637102719e-34	69.8309086059013	up
RAMP2	1.37263028319173	6.66563507358559	13.2491155823872	1.79220909520372e-35	4.6220629262701e-34	69.6490961447484	up
CDKL1	-0.996018511645431	5.22719706336632	-13.2461504143307	1.84829040660755e-35	4.75828837129637e-34	69.6185126239174	down
NCOA7	1.67405991054672	7.24790794991389	13.2364900340531	2.04340857919981e-35	5.25134419552458e-34	69.5188994593319	up
JAM2	1.18924847877306	7.06300354234749	13.2307602181257	2.16869423273242e-35	5.56352016084273e-34	69.4598355680305	up
CD2AP	-1.27440850793299	7.18007891064954	-13.2304299369871	2.17614484920569e-35	5.5728397129571e-34	69.4564314113711	down
GMPPA	0.549281570994122	7.93824564964746	13.2301077556309	2.18343731068304e-35	5.58172231594403e-34	69.4531107837205	up
SLC30A4	-1.34926417963744	6.01918734614436	-13.2275114203159	2.24309982145588e-35	5.72421819821529e-34	69.4263527772347	down
MAN1A2	0.649089653821148	6.76079736380002	13.2150144596785	2.55378604239773e-35	6.5056919477975e-34	69.2975993912615	up
PJA1	0.622479869076364	5.35201932123685	13.2147086791631	2.56190245969489e-35	6.51499829340877e-34	69.2944498573479	up
PTPN21	-0.597640662428073	6.06918664312124	-13.2133255403672	2.59893762259494e-35	6.5976856481771e-34	69.280204062189	down
HYAL2	0.99277579677108	6.66597568271673	13.2016786096643	2.93271430990426e-35	7.43208867737369e-34	69.1602783295882	up
VASH1	0.712168373577015	6.26601633032708	13.1938446110577	3.18090416373639e-35	8.04708112271404e-34	69.0796468396169	up
HSF1	0.592275290423725	6.83256956044319	13.1829080769899	3.56274316598685e-35	8.99746747299483e-34	68.9671274227503	up
PECR	-0.491786127182155	8.03540807941572	-13.1673658941034	4.18517178360106e-35	1.05511144257728e-33	68.8073134844398	down
PLAU	2.08060539042917	6.42172765472846	13.158002596672	4.61125830535857e-35	1.16052650833309e-33	68.7110857135631	up
TTC9	1.2498358789404	5.79064305370484	13.1575694473819	4.63198233617383e-35	1.16284752393381e-33	68.7066351172141	up
MCOLN2	-2.21644173103201	5.9181732202878	-13.1574770857116	4.63641336527697e-35	1.16284752393381e-33	68.7056861144129	down
IL1R1	1.24183269101822	7.17893789485034	13.1494354563225	5.0388429059542e-35	1.26161217664174e-33	68.6230739245878	up
SUCLG2	-1.42256670598344	8.14071855911438	-13.1463857703135	5.20039751700395e-35	1.29983223554292e-33	68.591751743015	down
SLC51B	-6.03990940456309	9.05802634814998	-13.1440664175528	5.32670768922174e-35	1.32912738700119e-33	68.5679332825364	down
MKNK2	-0.546301958617821	9.64028981229124	-13.1429010538257	5.39132109778909e-35	1.34295416492197e-33	68.5559665408973	down
ZDHHC21	-1.06749229127276	6.31522115036446	-13.133353344747	5.95094949551758e-35	1.47982980896201e-33	68.4579467591753	down
SELPLG	1.11385021725278	5.88353412562469	13.1289159023007	6.23038167301009e-35	1.54668165443756e-33	68.4124042658681	up
HID1	1.05861724126129	7.95846824697497	13.1254977705682	6.45450298220532e-35	1.59959898185486e-33	68.3773291187113	up
BCAR3	-0.951067231828643	5.68829515396889	-13.1245802598116	6.51601762904514e-35	1.61210693781647e-33	68.3679149634005	down
ADAM19	1.31567910181044	6.95185692829834	13.1183178751988	6.95176158073966e-35	1.71700277147304e-33	68.3036694497195	up
DNAJC3	0.596619745927678	8.40700815205091	13.1179265218589	6.97993623487221e-35	1.72104948007483e-33	68.2996551492295	up
SRI	-1.65997637099607	10.3659830039294	-13.1148748698064	7.20356983338663e-35	1.77319576488945e-33	68.2683552003973	down
PRDX4	0.942002809117996	8.45318852693706	13.1040543041445	8.05560145469984e-35	1.97958946859013e-33	68.1574048552561	up
NDRG1	-0.870364358235948	9.03571413120881	-13.1024849299408	8.18724261498127e-35	2.00855765463667e-33	68.1413173368606	down
GLT8D2	1.13651272870604	5.41753993231521	13.100203526987	8.3824396488561e-35	2.05299448916699e-33	68.1179328190095	up
FRAS1	-0.543904534137171	4.32555717022519	-13.0951577614006	8.8307722211558e-35	2.15917557976903e-33	68.0662216070379	down
DNAH7	-0.512027720779193	3.7526610909014	-13.0949291097801	8.85164482276018e-35	2.1606598574888e-33	68.0638785524825	down
IDH2	0.850840421400756	8.83584558720397	13.0844061394396	9.86732043062002e-35	2.40456220911119e-33	67.9560719356767	up
GPR68	1.04643604106261	6.07639047875749	13.0714473321961	1.12788671109644e-34	2.74396038697913e-33	67.8233779881941	up
NUDT9	-0.7766408159379	6.28667079833896	-13.0684449331484	1.16336005899846e-34	2.82555187707163e-33	67.7926450517977	down
CD4	0.93394195566339	7.21133062149882	13.0679975496078	1.16874016789519e-34	2.8339036928183e-33	67.7880659204484	up
NECTIN3	-1.28997340580718	7.41202706976139	-13.0651662023893	1.20336845997492e-34	2.91302975294425e-33	67.7590881285337	down
FCRL5	3.85504598610924	7.6807365812127	13.0546702881273	1.34088927877857e-34	3.24055642422696e-33	67.6516974543435	up
KIAA1804	-1.07092544399165	5.60756875025935	-13.0502464910387	1.4034393848195e-34	3.38611647937359e-33	67.6064493443755	down
IFNAR2	0.868260085844316	7.74268742922002	13.0467056538865	1.45559181655907e-34	3.50615078321992e-33	67.5702387357181	up
TGOLN2	-0.959301674334425	7.89279737495177	-13.0453879661216	1.47548875653726e-34	3.54822230299412e-33	67.5567647407132	down
GOLPH3L	-0.918448117067857	7.48103446906519	-13.0327211647494	1.68112283918003e-34	4.03607731636693e-33	67.4272800887306	down
TRAM2	0.880884555057463	7.82025309860699	13.0318044712566	1.69706696935873e-34	4.06766610044818e-33	67.417912094193	up
ACO2	-0.776145795913029	7.92761742976995	-13.0244748974961	1.83008667820245e-34	4.3793074166756e-33	67.3430222564725	down
LPCAT3	-0.581696759831568	5.6647382038447	-13.0191201823796	1.93378254608698e-34	4.61987296648635e-33	67.2883256995893	down
PLTP	1.21170666365315	6.39830172174588	13.0132682053211	2.05380923131664e-34	4.89860348848514e-33	67.2285644575173	up
ATP6V0C	0.397308163820588	6.88202946132557	13.0107483845846	2.10775021033359e-34	5.01905869824461e-33	67.2028364036598	up
ZSCAN9	-0.455504820269319	5.39436269551952	-13.0100162893296	2.12368477398235e-34	5.04876655469388e-33	67.1953620454989	down
GNAI2	0.813959904341007	7.53774645898404	13.0072437674308	2.18512560513181e-34	5.18638674115593e-33	67.1670580398575	up
KLHL12	-0.631635667919052	5.63155126442191	-12.999736364557	2.36052493858535e-34	5.59360105982635e-33	67.0904340748209	down
DCN	1.6774347192711	9.75034308033296	12.9902642179635	2.60196167406524e-34	6.15572683246845e-33	66.9937931156783	up
APOL4	0.681490569801435	5.15934754977431	12.9856352181137	2.72874323839305e-34	6.44522088201025e-33	66.9465797219482	up
LILRB3	2.64153405107393	7.771742955599	12.9766528670627	2.99256810884818e-34	7.05694938366023e-33	66.8549918801313	up
LTBP4	1.04162547754843	7.19584560483069	12.9745368676625	3.05832659971019e-34	7.20038602838221e-33	66.8334215376769	up
BIK	1.66800282548794	7.35011452747565	12.9684343577905	3.25614174593077e-34	7.65376828749621e-33	66.7712242852513	up
IL33	2.23709072607442	5.08449760803546	12.9671629638779	3.29893136309411e-34	7.74188120692681e-33	66.7582682505022	up
ECHDC2	-1.28340341588611	7.55908186739801	-12.9628232224851	3.4492499686639e-34	8.08165357826436e-33	66.7140499578889	down
WDR81	0.412622942410665	6.45134159510185	12.9563912367052	3.68467253183856e-34	8.61934947136347e-33	66.6485290760857	up
CAV2	1.23739357605853	6.61762703227196	12.9562359898159	3.69054834527791e-34	8.61934947136347e-33	66.646947848964	up
MT1G	-1.65409418643207	9.40354588526817	-12.9542958820954	3.76476955373649e-34	8.77864875014243e-33	66.6271882992001	down
SLC9A3R2	0.946795398572053	5.6314008308297	12.948833612926	3.98181469608613e-34	9.26994403808122e-33	66.5715654677624	up
MLKL	0.806639230937948	6.98388470802661	12.9470354703745	4.05595581935808e-34	9.42751386865763e-33	66.5532577488612	up
ADCY6	-0.878438119014374	5.12343608637905	-12.94615965193	4.09256384843946e-34	9.49748084191905e-33	66.5443411658451	down
PDK2	-0.86705795013479	5.97156471237141	-12.925398635943	5.06353079248406e-34	1.17321204726809e-32	66.3330777098497	down
PER2	-0.814564134380565	6.65240881108801	-12.9244959875814	5.11059477591496e-34	1.18224012589589e-32	66.3238968104272	down
IL4I1	1.74799617717816	6.54554978986471	12.9210739652867	5.29300833614035e-34	1.22250067535824e-32	66.2890945333907	up
UGT1A6	-5.44188369858211	7.52948468517325	-12.9037574907563	6.32035912353215e-34	1.45747681084042e-32	66.1130657887498	down
CLDN8	-6.17224363037773	4.47964731170356	-12.8993694444371	6.61080620236081e-34	1.52204949741105e-32	66.0684811820871	down
SASH1	0.81195860352055	6.42815957101827	12.8952642472583	6.89454999380202e-34	1.58487789385084e-32	66.0267783720118	up
IFI6	1.36464916723879	7.92650607673607	12.8931862287978	7.04276886125973e-34	1.61640404194667e-32	66.0056716569201	up
COX6C	-0.68567045871746	9.73772011248422	-12.8923561585047	7.10285827093596e-34	1.62763614098669e-32	65.9972410689707	down
IDO1	4.258436231143	7.60567039548619	12.892081663512	7.12284127152169e-34	1.62965695988091e-32	65.9944532364191	up
SRD5A3	1.69528009688617	7.05646965584791	12.8890312183391	7.3487142886888e-34	1.67870395104836e-32	65.9634745381622	up
CLEC11A	1.22291824596924	5.69117329951192	12.8724077669678	8.71092850350422e-34	1.9867722400883e-32	65.7947300062046	up
MAD2L2	0.722934766435238	6.27121754757104	12.8686784161026	9.04951749926819e-34	2.06077701929513e-32	65.7568906758169	up
CHRDL2	2.39387578428482	5.6371097692759	12.8657289555318	9.32655381538537e-34	2.12055616889689e-32	65.7269688814565	up
AFAP1L2	0.973630255778253	4.66656189752745	12.8590313106805	9.98740815942506e-34	2.26728144483869e-32	65.6590371055997	up
AUTS2	-0.965065342083481	5.74813622280938	-12.8517976448401	1.07536022398315e-33	2.43742751389472e-32	65.585691659825	down
POSTN	1.99688479957866	9.31854545258108	12.8447228902538	1.15595250842841e-33	2.61603701791156e-32	65.513980607361	up
CHST2	1.63410494894562	6.71239078131452	12.8443379552896	1.16050605933404e-33	2.62227661735278e-32	65.5100794898653	up
GALK1	0.931346249927262	7.23991862490513	12.8415736197709	1.19373538003755e-33	2.69319247950667e-32	65.4820663642005	up
PAPSS2	-2.54314760767221	9.77274812270292	-12.8364967133369	1.25725029942144e-33	2.83211151553313e-32	65.4306272933112	down
ELF4	-0.60599175039783	7.41023996674668	-12.8303065056566	1.33926196195344e-33	3.01220444663086e-32	65.3679242457702	down
METTL7B	-1.96328762314148	5.23932039756895	-12.8291417245916	1.35527882775967e-33	3.04353923827813e-32	65.3561276817256	down
INPP5D	1.20493315615805	6.37954030627277	12.8281700713065	1.36878580448217e-33	3.06914998279973e-32	65.3462875351149	up
CFLAR	0.678183048777758	8.07494951200023	12.8265912214694	1.39101984032435e-33	3.11422033883658e-32	65.330299097796	up
PARP1	0.560786736200945	6.69687250254239	12.8231549175614	1.4406620962978e-33	3.22042030928927e-32	65.2955048479539	up
COX4I1	-0.512252179832009	10.3444452461931	-12.8073402994924	1.69284968165792e-33	3.7783680127157e-32	65.1354439526049	down
ZNF518A	-0.616557052475598	7.0043527371144	-12.8035226851865	1.76003956750806e-33	3.92233550639925e-32	65.0968228037508	down
FBLN1	1.76597984320006	8.42534760227037	12.7986472585181	1.84972077273638e-33	4.11591068896843e-32	65.0475099630977	up
LAG3	1.2514812842498	5.63112128624458	12.797211934432	1.876979484993e-33	4.17020845394867e-32	65.0329943601463	up
FAM160A2	-0.680643945878733	6.69236345932202	-12.789695116723	2.02640146769045e-33	4.49534684253458e-32	64.956991365093	down
F3	1.48462546036276	8.77600289455486	12.7701114191271	2.47366777215763e-33	5.47923042036189e-32	64.7591016170381	up
SLC24A3	0.929537961144208	5.73172998425689	12.7663682828472	2.56973341841859e-33	5.68339374373578e-32	64.7212980254674	up
AEN	0.473425065389436	6.63043349820566	12.765344793263	2.59664135775148e-33	5.73421692875921e-32	64.7109624764806	up
ATOX1	0.521308832147788	8.76813973310478	12.7371036024907	3.46065240323732e-33	7.63068627342222e-32	64.4259642072864	up
DEF8	0.640620032703886	6.77603069444077	12.7355682457065	3.51508117149165e-33	7.73901053699301e-32	64.4104806063783	up
PRLR	-0.89036582662466	5.31768083816502	-12.7349098250567	3.53868265865272e-33	7.77923957354724e-32	64.4038409712256	down
COL5A2	1.35784104993379	8.24877834188906	12.7319736778987	3.64586580088106e-33	8.00281249555803e-32	64.374234767474	up
ALAD	-0.698131834558581	5.72017853071183	-12.7316992665108	3.65604675360772e-33	8.01311027964142e-32	64.3714679851496	down
HOXA5	-1.22205207120782	4.2216578380205	-12.7227935512546	4.00227807442065e-33	8.75880855357095e-32	64.2816941069122	down
ESYT1	0.501918198505801	7.41790455350323	12.7223284615318	4.02123064950029e-33	8.78711134592151e-32	64.2770067903624	up
CHST12	0.766525490752546	6.03763073622088	12.7108419003819	4.51874447233928e-33	9.85950867903385e-32	64.1612735776384	up
CGN	-2.23276815810118	7.99823072585233	-12.7079642201777	4.65269939653211e-33	1.01366347897282e-31	64.1322890194639	down
RNF5	-0.689871561903597	6.66325445257952	-12.7052784955527	4.78128258927814e-33	1.04012491737247e-31	64.1052413481179	down
VMO1	1.40360273612516	4.90261055908795	12.6921676453403	5.46160098881188e-33	1.18635401240606e-31	63.9732514219772	up
RETSAT	-1.55840674434519	7.43034247547825	-12.6878839720984	5.70412937573201e-33	1.23719430159822e-31	63.9301440489378	down
ZNFX1	0.591478483544004	7.3280135776476	12.6861692410892	5.80419045462368e-33	1.25702919979439e-31	63.9128907989737	up
CREB3	0.525261725533085	6.84236802398969	12.6805263225018	6.14597689426943e-33	1.32907888482446e-31	63.8561226575958	up
LINC01558	-0.526244632233149	4.05877100931785	-12.6801400146269	6.17009488637978e-33	1.33232063693026e-31	63.85223691734	down
ZNF600	-0.617984587733708	6.64456849462114	-12.6771041227952	6.36294077514176e-33	1.37193273995191e-31	63.8217023312388	down
TRIP6	0.647334188174177	6.1021920073325	12.674610159411	6.52584272108384e-33	1.40498121238438e-31	63.7966216047447	up
EDN1	-1.26080008000906	5.47488451130192	-12.6719117348544	6.70677877709227e-33	1.44180927554073e-31	63.7694879689847	down
DNAJC1	0.563778081781972	8.38300126954878	12.6691287799945	6.89861483520293e-33	1.48086883455084e-31	63.7415079112376	up
AKAP1	-1.02791418704423	7.2744113343216	-12.6633885673139	7.3117264692424e-33	1.56724333732058e-31	63.6838067649557	down
IL18BP	1.11872758875974	7.05846979267907	12.6568429180778	7.81293071507743e-33	1.67221920304964e-31	63.6180280881076	up
PCSK5	-1.24126129242819	5.40145448074604	-12.6565814082767	7.83365001836039e-33	1.67419896512455e-31	63.6154005344617	down
FZD5	-2.00928605767055	7.20779417357339	-12.6474968515645	8.58839476479794e-33	1.83281868979175e-31	63.5241421352512	down
HOOK1	-1.22967983817371	7.12907380193513	-12.6418313673956	9.09529143861959e-33	1.93816013327781e-31	63.4672493966221	down
CALU	0.857450663856701	8.42915536222354	12.6408296480843	9.18796549550141e-33	1.95505440725706e-31	63.457191705075	up
RRN3	-0.759145612145818	5.31821545223944	-12.6351486092967	9.73161044002933e-33	2.06771932449939e-31	63.4001605358071	down
RALGDS	0.740630468636056	7.1945478016928	12.6343707222134	9.80850096259957e-33	2.08102744987015e-31	63.3923526118328	up
TRIM69	0.886475692299721	7.3034595403757	12.6258398842517	1.06924666067298e-32	2.2652820763198e-31	63.3067442420449	up
KRTCAP2	0.411852097239144	9.52909684741308	12.6235908809283	1.09384337942201e-32	2.31403359556856e-31	63.2841808109066	up
TUBAL3	-5.81850327271067	7.33944865957779	-12.6215501348191	1.11664948220261e-32	2.35886143150673e-31	63.2637088039045	down
KDELR3	1.0805499623234	7.10861123459838	12.617823974191	1.1595186823969e-32	2.44588066574386e-31	63.2263343911817	up
TMEM131	-0.882257463239463	7.1641848980481	-12.602634755794	1.35189129757588e-32	2.84755516171936e-31	63.0740498998536	down
IRF4	1.418987013406	7.46555870453773	12.5941615092018	1.47268465647112e-32	3.09751843379092e-31	62.9891457664162	up
MT1E	-1.69578560352329	9.3571265383757	-12.5936994631982	1.47957203423504e-32	3.10752704801855e-31	62.984516917779	down
HNF4G	-1.70474702917559	6.13032844624523	-12.5848768782898	1.61741029175366e-32	3.39214626849544e-31	62.8961501993524	down
GMFG	1.17896430443107	7.90108201258776	12.5810943693374	1.68035254633915e-32	3.51909700414815e-31	62.8582759588983	up
CTSB	0.634017274860513	9.97893070171074	12.5779883897038	1.73385571390944e-32	3.62594439196793e-31	62.8271808514513	up
ARHGEF3	0.720349347376184	6.30068126000429	12.5736819899552	1.81085355521152e-32	3.78154926257834e-31	62.7840754314289	up
TECPR1	0.496652889240254	6.1947290666046	12.5708785861094	1.8627975088881e-32	3.88376826292726e-31	62.7560191348908	up
RAPGEFL1	-1.59940872391509	6.41988595183216	-12.5707548518104	1.86512403391931e-32	3.88376826292726e-31	62.7547808950563	down
BDH1	-1.30802499293804	6.81410966381243	-12.5651274559409	1.9740474936241e-32	4.10472525134345e-31	62.6984737965901	down
BLVRA	0.822755852202011	7.00097916719492	12.563666195592	2.00335241820537e-32	4.15973474374733e-31	62.6838550363727	up
PHYKPL	-0.557318200818805	7.533803821093	-12.561341237268	2.0508735396134e-32	4.25235810479216e-31	62.6605977390822	down
PPM1F	0.990763805404494	5.87233920737099	12.542400037091	2.48225149404976e-32	5.13949291611976e-31	62.4712182339016	up
FASTKD1	-0.686212716474935	6.96751150501387	-12.527769218826	2.8763108286843e-32	5.94695597256441e-31	62.3250515795968	down
MAPKAPK2	0.697523244687051	7.79397429152728	12.524469357236	2.97346075218673e-32	6.13912398863786e-31	62.2920989296708	up
MST1	-0.993160957314654	5.9303810317001	-12.5233625478597	3.00677189161928e-32	6.19913125733992e-31	62.2810474120461	down
RASAL1	0.836373952620657	4.98721302026651	12.5143160668977	3.29334022072521e-32	6.78037901296558e-31	62.1907399187952	up
SLC28A3	1.04264094546987	5.05047078586553	12.5104921579955	3.42249889205415e-32	7.03636849680486e-31	62.1525790308913	up
IGFBP5	2.15023023561079	8.69211001375645	12.509369732876	3.46135897115382e-32	7.10625272882312e-31	62.1413790549885	up
TNFSF13	1.34214356142456	8.50826044836537	12.5051819303597	3.61026286053114e-32	7.40154592347937e-31	62.0995968951223	up
LOX	1.0739094236566	6.44165069518046	12.5047275451815	3.62679783039704e-32	7.4250165400148e-31	62.0950639471308	up
PHLDA1	1.85265153449747	8.32058125773403	12.4961883754264	3.95193906737664e-32	8.07933537345894e-31	62.0098954564093	up
ELMO1	1.23055623786228	5.62617503321365	12.4892851667284	4.23587048632407e-32	8.64769251592621e-31	61.9410692234047	up
SLC44A1	-1.13171182066877	8.01775785633793	-12.4819364562482	4.56046344818309e-32	9.29735823367718e-31	61.8678262443181	down
PLD3	0.750323390982472	6.93486856967662	12.4731424019749	4.98158468147327e-32	1.01417282559924e-30	61.7802117411028	up
CSNK1G2	0.378040121624417	7.61884249515146	12.4675675697123	5.26836668318726e-32	1.0710633492268e-30	61.7246892500711	up
HDAC7	0.692002214964033	6.25907404869806	12.4665922786576	5.3202004254343e-32	1.08009687913859e-30	61.7149773754221	up
LYN	1.20895558365276	8.13626504443116	12.4648154993657	5.4159389055304e-32	1.0980063917226e-30	61.6972855112003	up
TNK2	0.515427094940097	6.35502367408156	12.4633504402117	5.49616935275324e-32	1.1127265470477e-30	61.6826986637075	up
MGST3	-0.930571108833607	9.38144549208011	-12.4612214602364	5.61487084039174e-32	1.1351837902659e-30	61.661503326012	down
BCL6B	0.933950277208857	5.46675228963888	12.4560334918824	5.91491975249922e-32	1.19419202803916e-30	61.6098629181395	up
CALHM2	0.739970680560573	5.39401830148077	12.445799506101	6.554388247236e-32	1.32146968570309e-30	61.5080328739162	up
MMP10	3.06941311904131	6.04944518387005	12.441246161957	6.8605889892952e-32	1.38129679278265e-30	61.4627424033446	up
C1S	2.30936003721068	8.7871760717449	12.4404123457743	6.91818391351635e-32	1.39097425049033e-30	61.454449812344	up
MFSD10	0.557862951221296	6.02800621744269	12.4324731614852	7.49125630465085e-32	1.50412473561195e-30	61.3755085898394	up
PIGN	-0.68806657164094	5.47430990533435	-12.4316770218236	7.55126765165956e-32	1.51409139988015e-30	61.3675940511986	down
LMBRD1	-0.825346899374409	7.33959374785677	-12.4305243762576	7.6390004599858e-32	1.52958147756396e-30	61.3561359757563	down
NUAK1	0.868835189429966	6.38180472951916	12.4215126951503	8.36081702307393e-32	1.67181980939466e-30	61.266575790541	up
RHBDF2	1.09082870350774	5.14444415353635	12.420903926283	8.41195666363334e-32	1.67974461585576e-30	61.2605271117755	up
AKIRIN2	0.634468279090806	7.09601573733851	12.4143789367484	8.98002752292541e-32	1.79073035180522e-30	61.1957065353348	up
KCNN3	1.44026587952056	6.47208966192671	12.409174984039	9.4603260965109e-32	1.88393424325743e-30	61.1440240983118	up
PRKCDBP	1.19942828538058	6.54439307028871	12.4029698621886	1.00665492077198e-31	2.0019266864453e-30	61.0824157198379	up
COL6A2	1.35949823863947	6.27125228108199	12.4001871731882	1.03508201154429e-31	2.05565879217849e-30	61.0547934486118	up
CROT	-0.924006779411812	5.08213028790759	-12.3970764232348	1.06780714589709e-31	2.11776914519834e-30	61.0239191110916	down
OVOL1	-2.25782724254602	7.4856174603145	-12.3969130994557	1.06955348363376e-31	2.11835443698807e-30	61.0222982439647	down
DERA	-0.95595778428754	6.82728099476744	-12.3958422966007	1.08107365168435e-31	2.13826993138705e-30	61.0116716401742	down
GOLIM4	-0.91791627616449	8.62636409932559	-12.391089269954	1.13371769551862e-31	2.23936092036337e-30	60.964509475907	down
TSEN2	-0.562904484927041	5.02656539490838	-12.3875614451949	1.17443400789561e-31	2.31665043422327e-30	60.9295114940385	down
KLK10	5.94637074048924	7.87734559128284	12.3824304241825	1.23626465167118e-31	2.43532457765779e-30	60.8786196425137	up
SYCP3	-0.868840962295542	4.94060869375782	-12.3804909571184	1.26047049338225e-31	2.47966142747989e-30	60.859386419208	down
MMP1	3.52293559513127	7.21126181777973	12.3750359795723	1.33111075666829e-31	2.61510413392827e-30	60.8053004819175	up
ZGPAT	0.487025923451032	7.37143669846222	12.3720753406376	1.37108546289622e-31	2.69001807821184e-30	60.7759518606152	up
DENND1B	-1.14083618602441	6.00357604480549	-12.3708849962602	1.38749227490759e-31	2.71855365594981e-30	60.764153249298	down
AFDN	-0.893120962066377	7.14139046819991	-12.370574212278	1.39180795852543e-31	2.72335399069648e-30	60.7610728927751	down
TMCO1	-0.663495987621914	8.85540943433456	-12.362864995605	1.50324365652651e-31	2.93746287206393e-30	60.6846774311949	down
C17orf49	0.585053560378095	7.27197354445274	12.3623653541402	1.51076488844852e-31	2.94821324554585e-30	60.6797271635497	up
C1QC	1.21965439763659	9.19676985798686	12.3615522013002	1.52308564087757e-31	2.96828853136047e-30	60.6716709966511	up
GMFB	-0.713948887995347	7.40664464038407	-12.3485578312211	1.73410330027308e-31	3.37502744987815e-30	60.5429750640507	down
CXCL16	0.910350749888628	7.75796051753625	12.3481766268504	1.74071448288333e-31	3.38021217814788e-30	60.539200861163	up
RUNX3	1.22318451726951	6.7541666170283	12.3481372617303	1.74139861476139e-31	3.38021217814788e-30	60.538811121615	up
BRWD1	-0.741203452510435	6.14080644354161	-12.3479063734873	1.74541664427345e-31	3.3835121854528e-30	60.5365251973401	down
LAMA5	0.878311956427562	6.66087413774466	12.3441667234976	1.81179575518186e-31	3.50753085389783e-30	60.4995041483681	up
GPAT4	0.45732074007807	7.41364778239304	12.3416126057373	1.85856948819606e-31	3.59331639989376e-30	60.4742232983243	up
RNF216	0.586605378333115	6.61518278293741	12.3413064158622	1.86425682192636e-31	3.5995445541877e-30	60.4711928204529	up
ATG14	-0.60613969232313	5.55962866096487	-12.3391717193204	1.90439201289128e-31	3.67218100557121e-30	60.4500661803433	down
UBE2S	0.891605619875651	5.96737331779892	12.334411934444	1.99700539732393e-31	3.84568440431893e-30	60.4029675656312	up
RIPK2	0.927101219433228	6.78013066146763	12.3339242776439	2.00674347412585e-31	3.85934578284783e-30	60.3981427675377	up
LIME1	0.751079373666968	5.86917509339641	12.3297595686052	2.0918576942887e-31	4.0177429952016e-30	60.3569425133349	up
PTRH1	0.655370562944784	4.82509333108698	12.3292919187635	2.10163663479552e-31	4.03122075665049e-30	60.3523167161154	up
ARV1	-0.601089918157643	7.33263834624467	-12.322355261164	2.25214548040175e-31	4.31424771357275e-30	60.2837146809933	down
UNC93B1	0.806311974052504	5.07977442347411	12.3217514724612	2.2657429565872e-31	4.33460680698602e-30	60.2777444494631	up
LAMA4	0.843450073849125	7.5397786980734	12.3161737599956	2.39528178833806e-31	4.57643040109564e-30	60.222600707349	up
TBX2	0.72450914087337	5.64367607410538	12.311829657551	2.50125383606611e-31	4.77265388824275e-30	60.1796634752924	up
GHITM	-0.742716010289774	9.30364235043528	-12.3049121926057	2.67971255408105e-31	5.10649662557716e-30	60.1113100337443	down
KCNV1	-0.43499166025043	4.57911005372174	-12.3029223475338	2.73335477029972e-31	5.20192693377639e-30	60.0916521280289	down
NAGK	0.573868223220893	6.84652438296366	12.3025006230362	2.74486012809019e-31	5.21702126168393e-30	60.0874861117534	up
TNFAIP8L2	0.939828717626924	5.28376502485496	12.3009804389966	2.78673472905929e-31	5.289722605992e-30	60.072469654623	up
TPM4	0.510594436396005	10.5882088673617	12.300140346095	2.81014781105478e-31	5.32723735038527e-30	60.0641716567994	up
TMEM147	0.533989709786957	7.6397274291231	12.2750948673778	3.60567680664134e-31	6.82646748982408e-30	59.8169438245434	up
SMARCB1	1.56860003378171	8.29316026209845	12.274946397307	3.61100555771495e-31	6.82770053445144e-30	59.8154791675012	up
PLK3	0.871632848115406	5.09059601747267	12.2728042739312	3.68876661517175e-31	6.96570844523442e-30	59.7943483238767	up
BTN3A3	0.990999617163451	5.85340270082581	12.2691049123445	3.82700038757349e-31	7.21740628648711e-30	59.7578614885821	up
SSTR2	-0.692822185265832	3.37358604689026	-12.2669395618787	3.91029203560185e-31	7.3649719798297e-30	59.7365077269637	down
SULT1A2	-1.85682489713175	8.42218700032594	-12.2666917848875	3.91993722426505e-31	7.37362418332434e-30	59.7340644024892	down
RFTN1	1.11185672404475	6.91884239061339	12.2609067501128	4.15198362350506e-31	7.80006498742644e-30	59.6770268263525	up
MLLT1	0.442153660194148	6.39224015218727	12.2601879176636	4.18175565805029e-31	7.84589811575323e-30	59.6699406400305	up
PPARG	-1.87940764878981	6.67021338323203	-12.2567434542696	4.32738999909732e-31	8.10871781987467e-30	59.6359889410881	down
ARSA	0.808259688017682	6.20036063404453	12.2475244407388	4.74248418214663e-31	8.87513353933261e-30	59.5451467611154	up
CLN8	-0.567828534930396	5.48376532769619	-12.2444768570881	4.88823651977846e-31	9.13618290386763e-30	59.5151256988762	down
GRK3	0.763673795001918	5.81238350076604	12.2338077043891	5.43450697869024e-31	1.01441813769746e-29	59.410062211802	up
BPNT1	-0.795268241933404	5.66615422439393	-12.2286990723077	5.71717235289685e-31	1.06581819712944e-29	59.3597752427282	down
PLXND1	0.952920340652896	6.72365707553969	12.2103690410802	6.85723152475066e-31	1.27672204804573e-29	59.1794487723069	up
DRAP1	0.527471118823016	6.32285411380791	12.2082662338493	7.00169778181473e-31	1.30195901300828e-29	59.1587724407932	up
ITGA6	0.990026361497566	9.94782466949178	12.2072212343652	7.07461337881553e-31	1.31384391209377e-29	59.1484980560818	up
RPL22L1	0.770508159667745	8.10827945696953	12.2023201573684	7.42679953426866e-31	1.37749673191512e-29	59.1003180893495	up
TEX11	-1.65750242637422	4.26951130236442	-12.1958703885623	7.91698832783809e-31	1.46655175915549e-29	59.0369317932095	down
CD84	1.38276774424726	6.87655421509923	12.1793560496561	9.32381476343208e-31	1.72496481751354e-29	58.8747277415026	up
UCP2	0.883390179211641	8.43708455329352	12.1731083170757	9.91863925263575e-31	1.83268831861676e-29	58.8133975954864	up
RFX6	-0.7046218522972	3.40414428321589	-12.1691190514861	1.03180412101282e-30	1.90407645441519e-29	58.7742475385583	down
RIOK3	-0.873934303592346	8.63232371717704	-12.1689734440652	1.03329181491914e-30	1.9044142199968e-29	58.772818718154	down
NAA10	0.39489611547264	7.91295954577443	12.154310614917	1.1945702451124e-30	2.19888295938282e-29	58.6289887213257	up
ARFGEF1	-0.686156292190925	6.91630868701837	-12.1512636792933	1.2311047209712e-30	2.26327904433458e-29	58.5991142313692	down
NAT2	-2.28898298082758	5.78769040476821	-12.1418238278077	1.35150113226517e-30	2.48149207895279e-29	58.5065879588653	down
PDPN	1.20115431914902	6.87308303115674	12.1411738330633	1.36020972487736e-30	2.4943443912104e-29	58.5002185561989	up
SERP1	0.453218933005525	9.70279363711154	12.1326884344827	1.47915201110406e-30	2.70905670088909e-29	58.4170880412305	up
CD27	2.49545480614184	7.65210485297505	12.1318084656754	1.49206405715565e-30	2.72928058174198e-29	58.4084691327743	up
HSD17B2	-4.00554524010151	8.12821835659596	-12.1302045891828	1.51588736585607e-30	2.7693877195746e-29	58.3927608569866	down
BET1L	0.471997625449958	7.14918815834838	12.1232046081803	1.62437137825467e-30	2.96386862604792e-29	58.3242184241257	up
EIF5A	0.297023315930669	10.4166266179819	12.1212377719561	1.65621964807901e-30	3.0182070166054e-29	58.3049639419409	up
USF3	-0.587561401077643	6.61028048987786	-12.117098760674	1.72528483750283e-30	3.14014747793377e-29	58.2644510925085	down
BTG3	-0.580478282453532	6.09721191730487	-12.1159284703772	1.7453272650865e-30	3.17267024762985e-29	58.2529977804205	down
ACADSB	-0.769421849548764	5.04709244583442	-12.1133883683743	1.78962971862809e-30	3.24915733865848e-29	58.2281408431718	down
DERL1	0.46765776857913	8.84991981470012	12.0954616255576	2.13576711558296e-30	3.87276926536205e-29	58.0528047781572	up
ZNF675	-0.711755358148411	6.34054244029995	-12.0935963971965	2.17540338622803e-30	3.93974729885491e-29	58.0345707568101	down
PTPRF	-1.7367950209472	7.18353290879168	-12.0876182326359	2.30743807242309e-30	4.17368941055265e-29	57.9761413813807	down
MICAL3	-0.610496594471984	5.17027126905111	-12.0837257919914	2.39766216654279e-30	4.33151913923578e-29	57.9381070550093	down
FGF9	-1.30491095071194	4.23600544214906	-12.0782100579597	2.53155481103984e-30	4.567750998362e-29	57.8842239705881	down
ADAMTS5	1.2837295178863	4.46146301197502	12.0760843475218	2.58511904760639e-30	4.65863984418647e-29	57.8634620165823	up
OSBPL3	0.834204682763128	6.58078449967614	12.0626276348822	2.95135982738982e-30	5.31208377317007e-29	57.7320819279708	up
PLCD1	-1.11719591409225	6.34201328015807	-12.0530503474929	3.24303322422218e-30	5.8298714253659e-29	57.6386326005055	down
PLAUR	1.48856540971822	8.25894462491608	12.050171282033	3.33619501803496e-30	5.98996785710409e-29	57.6105494345342	up
PLA2R1	-0.465743733989289	3.4108339637033	-12.0454609481268	3.49438865865592e-30	6.26628885140055e-29	57.5646125673594	down
BHLHE40	0.889381427833409	8.47548163884052	12.0428785586764	3.58426098824381e-30	6.41956535526318e-29	57.5394329086385	up
KMT5B	-0.622421543282067	6.05119720594265	-12.0419216741353	3.6181432322093e-30	6.47230842653912e-29	57.5301036307431	down
RAB8B	0.86284385750437	7.10578455910995	12.0410178312618	3.65043990296462e-30	6.52208950594548e-29	57.5212919125322	up
LCOR	-0.958324923517053	7.74032778158626	-12.0376630600575	3.77284251373938e-30	6.73254060795279e-29	57.4885892671731	down
RNF152	-1.45842300436602	4.03791321471738	-12.036498475342	3.81628148285425e-30	6.80174124605903e-29	57.4772381019751	down
MIER1	-0.754242022185073	7.26669652427112	-12.0225951701765	4.37494196819178e-30	7.78793023288969e-29	57.3417757904732	down
CD55	1.32406652004599	9.54412409044729	12.019434741141	4.51287695668954e-30	8.02368635040161e-29	57.3109967589344	up
TNFAIP2	1.68792480191785	7.61779200905026	12.0150600854708	4.71097233457899e-30	8.36570111531015e-29	57.2684008278936	up
COTL1	0.71894883551724	7.4502671504967	12.0080382221437	5.04717984641035e-30	8.95184498396743e-29	57.2000492643236	up
ANO10	-0.685858133460293	7.1698655137752	-12.0051081062125	5.19443581714774e-30	9.20184218724582e-29	57.1715345595413	down
DNAJC10	0.558275054563234	7.72144107725228	12.0007512874521	5.42133021788713e-30	9.59214026551496e-29	57.1291437709676	up
MFSD12	0.568621187627551	5.90307189516712	11.9985342687053	5.54054595453898e-30	9.79120451554546e-29	57.107576396223	up
CFP	1.87680172628063	6.31381448430514	11.9938725449609	5.79979512598949e-30	1.02369539847725e-28	57.0622347914063	up
LYPD5	1.78913922550782	5.79238987449707	11.9910733203767	5.96122854956096e-30	1.05091851615871e-28	57.0350138010843	up
CLEC4E	2.20151561850199	4.58304121361912	11.990294800734	6.00691553943212e-30	1.05769536947033e-28	57.0274438099876	up
HLX	0.869829479777822	6.41703765880013	11.9872286742591	6.19026194567076e-30	1.08866570627658e-28	56.9976330911847	up
TCF21	1.35277245879935	6.95859862125836	11.9868308788296	6.21445347880883e-30	1.09127500605454e-28	56.9937658340491	up
HYOU1	0.783076768601891	7.74696849972393	11.9867390594368	6.22005072985803e-30	1.09127500605454e-28	56.9928732026778	up
EHBP1L1	0.620852275213275	5.77597718309748	11.9776987380852	6.79642408367187e-30	1.19096521427801e-28	56.9050077019063	up
RGL1	0.727799511870242	6.50526633378907	11.9774955199688	6.80997328428204e-30	1.19190863346121e-28	56.9030330415313	up
CTSC	0.765618639173409	8.8947476321501	11.97077222553	7.27371138640845e-30	1.2715492827234e-28	56.8377149136281	up
LMF1	0.460977160769696	6.55552339894707	11.9678418298188	7.48554017621356e-30	1.30701471234676e-28	56.8092527083776	up
SLC35D1	-1.34960984872622	7.56971823204165	-11.9663750104242	7.59386518697059e-30	1.32434468499653e-28	56.7950074905597	down
UGP2	-1.32882731532309	8.44074617016596	-11.9615238673343	7.96335244250679e-30	1.38712476853546e-28	56.7479027180652	down
PGM1	-0.783183487208987	7.27573270195661	-11.9596828508221	8.10820783824428e-30	1.41067353772171e-28	56.7300295060803	down
ERMP1	-0.763196201549037	6.55504790056106	-11.9594022403551	8.13051593906889e-30	1.41287072812606e-28	56.7273053956052	down
ZNF613	-0.417559703510706	3.95714337070476	-11.9516078707783	8.77516024849096e-30	1.52224326149204e-28	56.6516551790067	down
ATP5L	-0.409613321072621	9.95550298347936	-11.9515425878621	8.78076883041923e-30	1.52224326149204e-28	56.6510216894523	down
CCDC93	-0.687285188355123	6.07914778039723	-11.9496169415018	8.94781839426314e-30	1.54936304983463e-28	56.6323366585491	down
OAS2	0.981124596263434	5.74759691269653	11.9486981111566	9.02863717835049e-30	1.5615049394832e-28	56.6234216803008	up
APOL6	0.688740538725207	8.08992146362718	11.9472584974535	9.15672573134338e-30	1.58178373373277e-28	56.609454648604	up
MRGPRF	1.07696717025242	5.23342401730187	11.9356521016308	1.02576533584911e-29	1.76986957534155e-28	56.4968886815352	up
FAM65A	1.18380195285736	6.92692781398625	11.9327249661552	1.05555001065049e-29	1.81911021316001e-28	56.4685103372798	up
FES	0.904192459089571	5.31235422863977	11.9322300296984	1.06067051912368e-29	1.82577919429816e-28	56.4637123988034	up
QSOX1	0.937417098821721	8.05957880594005	11.9317338166828	1.06582903877068e-29	1.83249781848475e-28	56.4589022104398	up
NAAA	-2.24895237271419	7.58250986611836	-11.9226790446427	1.16446658639811e-29	1.99973161901802e-28	56.3711490985872	down
S100A4	0.926964636090483	8.64432820928509	11.9220907258667	1.17118082265063e-29	2.00889852740672e-28	56.3654489304381	up
TNIK	-1.25280213661133	5.93072637733352	-11.9200902885731	1.19430037701758e-29	2.04615054029644e-28	56.3460681911251	down
MMP19	1.65944194756345	6.17515107033904	11.9178025732573	1.22129698961671e-29	2.08994984260669e-28	56.3239067296	up
HTRA1	1.17998732091891	6.58717886495556	11.9148483506282	1.25705874523144e-29	2.14862839626971e-28	56.2952926525564	up
EXOC3L1	0.485923196624045	4.38367859880114	11.9133693566089	1.27535176506152e-29	2.17734616545064e-28	56.2809690499256	up
SP110	0.929060832231904	8.87310463675285	11.9125939876169	1.2850475107071e-29	2.19133627497564e-28	56.2734602851611	up
XK	-1.80597784647171	6.63398960963268	-11.9083313040656	1.33967541151136e-29	2.28182520208067e-28	56.2321854318923	down
GPRC5B	0.873672514343756	5.60335143666774	11.9070704134102	1.35627250941885e-29	2.30740207692156e-28	56.2199782147769	up
NXN	1.1720780693556	6.53048153975873	11.9029787899402	1.41155213954538e-29	2.39865268695505e-28	56.1803710615722	up
TRMT112	0.528022923417629	9.19420668600909	11.9011902530757	1.43641461756195e-29	2.43806327587812e-28	56.1630606051464	up
GRINA	0.873445913362556	6.06652569174163	11.900805425014	1.44182080078613e-29	2.44439700686122e-28	56.1593362382589	up
CAPZB	0.35640862679821	8.97819283445151	11.8994724024698	1.46070446652594e-29	2.47353864244537e-28	56.1464358276617	up
RNF122	0.419676682742294	4.27205949859628	11.8940442939608	1.54017356102552e-29	2.60508846700921e-28	56.0939143355059	up
DDAH1	-1.04383938146638	8.80610741257359	-11.891884076201	1.572983095413e-29	2.65750396339625e-28	56.0730166092439	down
PPCS	-0.671355357090658	8.31970232187995	-11.8901283599388	1.60016044003083e-29	2.7002938662578e-28	56.0560337464551	down
PTRF	1.02536798135531	7.05268703119417	11.885859113206	1.66821003705035e-29	2.81187781880184e-28	56.0147443383021	up
PRELID3B	-0.66409173581008	8.87145918807679	-11.8835430692254	1.70632308493047e-29	2.8728025456436e-28	55.9923489513656	down
SYT17	-0.510317293700434	5.35778809106022	-11.8821207737425	1.73015649465854e-29	2.90957308208879e-28	55.9785971799792	down
RUNX1T1	1.15115633402638	6.03683833982087	11.8800046560068	1.76623043488821e-29	2.96681998366665e-28	55.9581389540892	up
DCAF6	-0.2199390464953	11.7580493108478	-11.8774651353744	1.81051111898593e-29	3.03770469009628e-28	55.9335903750887	no change
RNF138	-0.850844856813807	6.42057522370996	-11.8767715931069	1.82279495527686e-29	3.05362649080957e-28	55.9268867400596	down
TNS2	0.704650358224654	6.82104947141755	11.8766934254946	1.82418462696852e-29	3.05362649080957e-28	55.9261312036529	up
INSM1	-1.14057702891132	4.14781871335575	-11.8752827539965	1.84944558097311e-29	3.09236622513912e-28	55.9124967633946	down
ISLR	1.67722732055281	5.63815951239123	11.8740853653961	1.87116007316492e-29	3.12509423203528e-28	55.9009245474009	up
PLOD1	0.584151925965967	6.28338932044457	11.8716140746661	1.91678168132148e-29	3.19762996597139e-28	55.8770429690171	up
SPARC	1.28464825211284	8.59619970750188	11.8690265985449	1.9657340743896e-29	3.27555026071519e-28	55.8520419740706	up
SASH3	1.4716606485689	7.33315856049951	11.8684632925868	1.97655497761132e-29	3.28982588462856e-28	55.8465995923661	up
KLHL22	0.534761170635886	5.25133048791248	11.8659859264442	2.0248518798603e-29	3.36637390550351e-28	55.8226664447025	up
ZNF366	0.87498007591211	4.75920655893011	11.8636197658137	2.07207623947732e-29	3.44096665160983e-28	55.7998105604236	up
ITGA8	1.04316924743204	5.44973878750381	11.8605576665801	2.13481995781462e-29	3.53949453728615e-28	55.7702365322931	up
FCGR1B	1.91972356975736	5.57254188160705	11.8604885762262	2.13625723597252e-29	3.53949453728615e-28	55.7695693069609	up
GM2A	0.709833011873561	8.07516483089195	11.8525841025481	2.30721008907128e-29	3.81840653856843e-28	55.6932497119707	up
TWF2	0.447973024093444	5.9293835325327	11.8420523226224	2.55630143180047e-29	4.2258586636457e-28	55.5916126948629	up
SH2D3C	1.17379674746798	5.90706677778314	11.8348763172174	2.7411692107782e-29	4.52634015494676e-28	55.522393260021	up
EHD1	0.721267142237848	7.32736288460919	11.8319391343493	2.82061800619769e-29	4.65226678378165e-28	55.4940689619729	up
PDE4D	-0.872524339765506	7.44650808579045	-11.8271291671707	2.95570001698221e-29	4.86956581804621e-28	55.447694328535	down
CNST	-0.575800347900217	7.08930463659685	-11.8223334835904	3.09678469235309e-29	5.09625323047103e-28	55.4014692682182	down
GORASP2	0.363751816449064	8.54737812026018	11.8135357297772	3.3732452602815e-29	5.54496183156859e-28	55.3166995087653	up
TMEM208	0.540393322405418	6.73681343967075	11.81250944557	3.40705334799798e-29	5.59423596408622e-28	55.3068134625452	up
CRIP2	1.01904960679983	5.15478152841703	11.8108467001692	3.46254462605734e-29	5.67896223669202e-28	55.2907976314198	up
TRAK2	-0.578042244125482	7.62578193348484	-11.8088266332633	3.53117161444823e-29	5.78501818811458e-28	55.2713419409327	down
TEAD4	0.840066742930941	5.80290086782074	11.8084871982805	3.54283514134705e-29	5.7976193450945e-28	55.2680729776154	up
CDC14A	-0.796827489884874	6.19684039631299	-11.8044781908507	3.68352414658223e-29	6.02109764475485e-28	55.229468319683	down
PACS1	0.778396347184041	6.1452882451367	11.8031254097792	3.73224048810275e-29	6.09390541441117e-28	55.2164436129884	up
KLHL24	-0.536703841593855	8.18551314979098	-11.8020796622417	3.77033862935607e-29	6.14923273438107e-28	55.2063757022728	down
TSPAN33	0.699407282627428	6.52174853902545	11.7984604601914	3.9052019773703e-29	6.36207960532079e-28	55.1715362758367	up
ZNF219	-0.42051769321302	6.0260242481165	-11.7976638171996	3.93552582865687e-29	6.40433339140517e-28	55.163868481524	down
FAM110C	-2.12164869710085	6.31531759187543	-11.7936997824874	4.08993237528918e-29	6.64799656529017e-28	55.1257189974868	down
DGKH	-0.608032027755562	4.42776530715263	-11.7935881208518	4.09436796067402e-29	6.64799656529017e-28	55.1246444943675	down
LOC105376714///SLC30A4	-1.29177728633575	5.37933777195826	-11.7871673380221	4.35763585763266e-29	7.06760117931821e-28	55.0628691087499	down
ATP5A1	-0.438224007983933	10.0160298164509	-11.7749683484397	4.9050714432501e-29	7.94665126050186e-28	54.945559417866	down
EPC1	-0.433378149612392	7.18671916835741	-11.7689488130768	5.19988188065097e-29	8.41493079954126e-28	54.8877018821606	down
IL12RB1	1.00818956856923	6.29268446810278	11.7676151149091	5.26754874760107e-29	8.51499546719079e-28	54.8748854120981	up
HNMT	-0.818113812584421	7.33553923563836	-11.7674745831807	5.27472960580554e-29	8.51717124512649e-28	54.8735349947954	down
BSCL2	0.544650338538688	7.76850706562269	11.7568954357279	5.84420934512858e-29	9.42628992384993e-28	54.7719057617731	up
FXR2	0.360871188219265	5.7325218462432	11.7566271851598	5.8594176444905e-29	9.44038844995892e-28	54.7693295508704	up
TRIM8	0.565195846187749	8.34268089851092	11.741488839181	6.78460406659156e-29	1.09189487938299e-27	54.6240052409332	up
MAGI3	-0.711670134610776	6.26428712122866	-11.7361665073318	7.14327624085615e-29	1.14835245911649e-27	54.5729404897235	down
MT1F	-2.3890185725309	9.03443729078661	-11.7345125020241	7.2585342159602e-29	1.1655976232164e-27	54.5570742487491	down
HEYL	0.774405847247748	5.59012519936806	11.7273263428252	7.78115293356851e-29	1.24814823484945e-27	54.4881566971142	up
RTN2	0.555808800351214	6.28112653596896	11.7068377295159	9.48571841677391e-29	1.51990155575904e-27	54.2918120633129	up
GMIP	0.516419447170991	6.66856199093236	11.7063818609649	9.5275937628927e-29	1.52493734821211e-27	54.2874459142555	up
PTGDR	-1.92986471217546	5.39390479617709	-11.7058086085589	9.580512832574e-29	1.53172777455731e-27	54.2819556577493	down
ENDOD1	-1.40498027649214	6.58027284571654	-11.7044557975485	9.70655754993574e-29	1.55018184416206e-27	54.2689999516869	down
SEPHS2	-0.707148200869891	8.82686192392686	-11.6990229627949	1.02295753611775e-28	1.63192471636184e-27	54.2169799785958	down
SRSF8	-0.761058905161843	7.44546148723199	-11.6987964455161	1.02519804754008e-28	1.6337135261946e-27	54.2148113861598	down
CATSPER2	-0.767324798433365	4.70672024194871	-11.6970832227871	1.04230253631428e-28	1.65915922819842e-27	54.1984104949113	down
GJB1	-0.878019360881932	5.74908978145868	-11.6965582071875	1.04760078116503e-28	1.66577653623812e-27	54.1933847631256	down
COX5A	-0.602988925846445	10.6175981689295	-11.6961650246766	1.05158615141313e-28	1.67029412972552e-27	54.1896211028969	down
ACVR1	0.685832265902393	5.22946761639453	11.6953786015719	1.05960277455099e-28	1.6811980108827e-27	54.1820934687846	up
BLCAP	-0.795033608983655	8.00860090244536	-11.6935831151855	1.07813406585698e-28	1.70874299232511e-27	54.1649083021426	down
CKAP4	0.516818491484008	8.60561315408482	11.6925497052935	1.08894569768167e-28	1.72400654545112e-27	54.1550179739111	up
SHISA5	0.511913879362105	8.3664312359102	11.6902133117092	1.11378834285642e-28	1.7614266999648e-27	54.1326593984144	up
PFKFB2	-1.13394719201175	6.54400476398037	-11.6847954752509	1.17358572256631e-28	1.85398601648273e-27	54.0808233353055	down
CD300A	1.16552792978333	6.80522173837025	11.684125181967	1.18120234454138e-28	1.86400114846168e-27	54.0744112585491	up
PRKCH	0.957651520574529	6.27622701374561	11.6819034575389	1.20680129188702e-28	1.90234108614199e-27	54.0531597537222	up
DPM2	0.498897211262419	6.82497719541616	11.6794241425006	1.23602003675455e-28	1.94603015687158e-27	54.0294473618075	up
CCNG1	-0.68034687066418	7.92756294222111	-11.6793266733247	1.23718297292377e-28	1.94603015687158e-27	54.028515223571	down
TACC3	0.659827910779754	5.98967546528939	11.6790809413323	1.240119712427e-28	1.94854977850344e-27	54.0261652084746	up
KDELR1	0.289638882690245	9.65703659090937	11.6737921375326	1.30503359649264e-28	2.04834144172077e-27	53.9755943169671	up
EEF1D	0.27618256178226	11.0463149348306	11.6719840073345	1.32799252140621e-28	2.08213822072679e-27	53.9583085583189	up
MYL5	-0.700876662978529	5.60515250920072	-11.6678353119524	1.38220035566507e-28	2.16480456991878e-27	53.9186534260191	down
HK3	0.72605747313107	4.52974343894054	11.6677036865929	1.38395574924525e-28	2.16523066149335e-27	53.9173954381063	up
C2CD5	-0.732281762427586	7.34237850118824	-11.6637804042964	1.43730796447968e-28	2.24629382842718e-27	53.8799034765665	down
DOK3	1.48106067784291	6.89960582137159	11.659611976666	1.49623613972198e-28	2.33588865577773e-27	53.8400776816211	up
OXR1	-0.717596813324516	6.35406022767709	-11.6594982395369	1.49787724702571e-28	2.33595236910623e-27	53.8389911474207	down
NLRC5	0.759843339316103	8.2080557415984	11.6582403959226	1.51614640282398e-28	2.36191985507168e-27	53.8269753822245	up
PKN1	0.651807421941231	5.81548363477659	11.658064033687	1.51872557064713e-28	2.3630610004224e-27	53.8252907183026	up
GDA	-1.53181815654548	6.85782188629361	-11.6579690357071	1.52011665369366e-28	2.3630610004224e-27	53.8243832764328	down
SPECC1L	-0.494830238329891	6.89546715083421	-11.6527751929254	1.5981315602907e-28	2.48169429633653e-27	53.7747777403073	down
SERTAD1	0.705539334056109	6.93544390301148	11.6372173674939	1.8564522224324e-28	2.87976972272537e-27	53.6262722875941	up
CLCN2	-1.13323198141	4.683047951093	-11.6370322663975	1.85976316202237e-28	2.88184319278561e-27	53.6245061918801	down
ZNF43	-0.527105071689338	5.66888789605604	-11.6361852343334	1.87498926154245e-28	2.90235612415007e-27	53.6164246776306	down
NDUFB9	-0.545254611723937	9.19969232996999	-11.6346956560795	1.90206693400279e-28	2.94115159275833e-27	53.6022135596051	down
SDC1	1.00086693423288	8.43993748398413	11.6337796092608	1.91891163260447e-28	2.96405852921983e-27	53.5934747195071	up
RHOF	1.13758712874544	7.35645951168831	11.6316275020491	1.95907148260343e-28	3.02289285745901e-27	53.5729459327766	up
NDUFB5	-0.530152699334645	8.15185902942046	-11.6314254734403	1.96288412065181e-28	3.02557756168473e-27	53.571018922385	down
GPSM3	1.14494518293048	6.78786265089603	11.6280789284256	2.0271235072839e-28	3.1212997717113e-27	53.5391016816745	up
PTOV1	0.39885543056484	7.25971895064524	11.617884171732	2.23598828129217e-28	3.43927512560819e-27	53.4419068493638	up
C19orf66	0.793957689962794	6.69122517855649	11.6145869457345	2.30801637838076e-28	3.54632790265515e-27	53.4104834548687	up
PRMT2	0.535207039000288	6.98334555870213	11.6023120167071	2.59703561303688e-28	3.98621754400624e-27	53.2935506875041	up
VCP	0.617514227265425	7.81993011639739	11.5987063022514	2.68857830475429e-28	4.12239259606075e-27	53.2592172331364	up
PCK2	-1.73762388966688	7.80760914931105	-11.5980617430009	2.70527732446866e-28	4.14364460705866e-27	53.2530804915866	down
SOCS3	2.13028275388904	8.94352064789739	11.5975141926302	2.71954406145649e-28	4.16113046803778e-27	53.247867527826	up
RAB34	0.904925313858582	6.74859153993389	11.5962664466784	2.75233489087215e-28	4.20689344524196e-27	53.2359889302217	up
CYP2R1	-0.514296415136903	5.19470353052924	-11.594107741018	2.80999686452031e-28	4.29053600746893e-27	53.2154398973962	down
TKT	0.502600277491768	8.19121863584351	11.5874775929873	2.99471440625065e-28	4.56780001964898e-27	53.1523419511001	up
CERS6	-1.04088776789737	7.09790856548656	-11.5781508324953	3.2751691055926e-28	4.99035943990972e-27	53.0636201688415	down
DPAGT1	0.373642256043562	7.76040312990108	11.5746653991544	3.38655068538573e-28	5.1546903393718e-27	53.0304764354519	up
ACADS	-1.14778565785601	6.92988316098414	-11.5736973615578	3.41814842333655e-28	5.19736588910871e-27	53.0212722994598	down
MNDA	3.39964511904524	7.38073610432549	11.5704132287672	3.52754608956201e-28	5.35812593853659e-27	52.9900503453749	up
MCRIP1	0.625881671934353	6.15524988230865	11.5702862719988	3.53184432470219e-28	5.35907812969624e-27	52.9888434935187	up
SDHB	-0.665250756526618	7.38665445784077	-11.5627009099901	3.79833065296863e-28	5.75744886203356e-27	52.9167524922457	down
BTG2	1.27902751340505	7.98813078958042	11.560599146668	3.87564324328655e-28	5.86854402720475e-27	52.8967828069462	up
HCK	1.42463338347141	6.42914709689884	11.5576242177988	3.98775677872064e-28	6.03205033150105e-27	52.8685208346171	up
LRRC8D	-0.377588456579483	7.27950292699425	-11.5524632521228	4.18995538031653e-28	6.3313435493251e-27	52.8195025412719	down
PRDX6	-0.810245747092209	9.77924465718643	-11.5493405888241	4.31721282790839e-28	6.51689303505468e-27	52.7898506872052	down
LPAR5	-0.62374084398789	6.34087652606333	-11.5392727044388	4.7542598411856e-28	7.16920773778782e-27	52.6942844042184	down
MGAT4A	-1.15644985551191	7.13622521065006	-11.5358665084436	4.91186542689629e-28	7.39922596866926e-27	52.6619643347861	down
PGAP3	-1.01435884398943	6.57216709379668	-11.5230788884606	5.55131579215556e-28	8.35387181629843e-27	52.5406826527365	down
STX11	0.743200033066613	4.86064100527432	11.5188145036636	5.78244866256587e-28	8.69272946729907e-27	52.5002572816042	up
LRRC8A	0.620760812508568	6.62335266931273	11.5183375306158	5.80888865536697e-28	8.72349256197444e-27	52.4957362908605	up
PTPRG	0.713335022588937	5.60649751868899	11.5176881970592	5.84507639041839e-28	8.76881604017854e-27	52.48958177522	up
NCLN	0.677699185476911	7.20967184485176	11.5043314033132	6.64123672523623e-28	9.95299101419643e-27	52.3630332215148	up
GPR4	0.959538462342042	4.89120691804893	11.502113607004	6.78349523080486e-28	1.01557620393906e-26	52.3420299856737	up
LIPC	-0.388242537937797	3.03607150307699	-11.4986318037121	7.0129678374695e-28	1.04885544593793e-26	52.3090614974939	down
GSDMD	0.626034664235853	7.61911984848961	11.4982082864961	7.04140157347802e-28	1.0520300795093e-26	52.3050517404451	up
MCUB	0.949793247002556	5.62515387326625	11.496842507768	7.13387915827717e-28	1.06475699461525e-26	52.2921215350535	up
ENPP2	1.38971864678467	6.67717031183555	11.4885971553738	7.71839056320049e-28	1.15082070532214e-26	52.2140816638363	up
ACD	0.622104649534815	5.96042126454928	11.4882485969565	7.74412219754453e-28	1.15347909915875e-26	52.2107834596471	up
SGK2	-2.08698504004618	5.45867022702923	-11.4856627934764	7.9376960749886e-28	1.18110651994504e-26	52.1863175433838	down
MTCH2	-0.666193616018408	7.33549525306492	-11.4844526628743	8.02993178202541e-28	1.19255207555247e-26	52.1748689629851	down
POU2F2	1.04917314236939	6.08293778858209	11.4844392990419	8.03095629422538e-28	1.19255207555247e-26	52.1747425372762	up
ATP6V1F	0.473701010943254	7.31893731231429	11.4814696281104	8.26187359527765e-28	1.22559521209622e-26	52.1466509621239	up
UGDH	-0.977172045981715	7.37156584428125	-11.4799118158861	8.38563425068079e-28	1.24269140261104e-26	52.1319167376357	down
EAPP	-0.756751808052163	6.54686288084888	-11.4785143122659	8.49822662798398e-28	1.25809953436797e-26	52.1186998615183	down
PSMB8	0.757837059892421	7.77479749852112	11.4783276228971	8.51338094930127e-28	1.25906607615958e-26	52.116934327847	up
GNG7	0.981712512266084	5.95148416508859	11.4740784301806	8.86566348471971e-28	1.30983896646208e-26	52.0767544753268	up
AQP8	-4.79138617403034	6.07940337953849	-11.4724515793858	9.00434266278779e-28	1.32898270827819e-26	52.0613737292036	down
VCAM1	1.53788256280803	8.17871070216738	11.4696514187758	9.24810833566234e-28	1.36358219571377e-26	52.0349034709249	up
C5orf30	-1.40419973912079	6.27301072586826	-11.4628707353807	9.86591568934719e-28	1.45320657232493e-26	51.9708222455435	down
C1orf210	-0.804335740586991	4.4132247855877	-11.4588756459793	1.02489520654719e-27	1.50810436794046e-26	51.9330779659412	down
CALM1	-0.637475048351984	10.8930926076037	-11.4586061146776	1.02753198783911e-27	1.51046167436934e-26	51.9305318317053	down
NCBP3	-0.466362998505991	5.91178622449382	-11.4537401714672	1.07631156347112e-27	1.5805754418499e-26	51.8845722769193	down
ACVR1C	-1.66315263993308	3.7696352829724	-11.4526972155169	1.08706279194306e-27	1.59475935417014e-26	51.8747230562067	down
ATP5F1	-0.493638040763866	9.53208405876073	-11.4470165302923	1.14752369896807e-27	1.68176741303584e-26	51.8210873926849	down
CAD	0.69003596791365	5.72897911074567	11.4464886008289	1.15330955804328e-27	1.68855161672595e-26	51.8161036893357	up
SNX7	-0.85910749454486	6.80272538695686	-11.4462280982695	1.15617522068385e-27	1.69105107177576e-26	51.8136445760241	down
HHLA2	-1.97348735292934	7.08611631220995	-11.4460678266816	1.15794180703378e-27	1.69193959532253e-26	51.8121316493185	down
SIPA1L3	-0.829872671368046	6.32208403993916	-11.4454644722455	1.16461635371271e-27	1.69999049151444e-26	51.8064362467336	down
TBCD	0.608034804864184	6.37370644782318	11.4422661021278	1.20064198398849e-27	1.75082627775025e-26	51.7762482932683	up
NDUFA1	-0.534116091416475	9.92928244518912	-11.4325375016921	1.31717402546019e-27	1.91884124247929e-26	51.6844582639283	down
METAP1	-0.519694272254038	6.8848662897722	-11.4247808856445	1.41808612845208e-27	2.06378895483699e-26	51.6113105059488	down
RIMS3	1.06475219410404	5.55005834980325	11.4230830100347	1.44118048432886e-27	2.09530991332155e-26	51.5953032293527	up
GBP2	1.26785076827764	8.828859998061	11.4226484458009	1.44715124031289e-27	2.10189717958679e-26	51.5912064825483	up
CMTM3	0.711418384714172	6.21056975953625	11.4114149276739	1.61032614625773e-27	2.33657363388908e-26	51.4853405594276	up
EHD4	0.563253400340831	7.99551440058862	11.398123043995	1.8271665059599e-27	2.64857492427971e-26	51.3601642174725	up
EIF4A2	-0.416869435972531	9.00861256043185	-11.3965078285291	1.8554206556897e-27	2.6868626300697e-26	51.3449594171167	down
NVL	-0.638384911316918	5.91620543486444	-11.3929960594423	1.91835777088677e-27	2.77524959183688e-26	51.3119063046325	down
HOXB5	-1.16237152991069	6.25810709861283	-11.3928487729546	1.92104327882129e-27	2.77638304365885e-26	51.3105201753621	down
HADH	-1.18023843248329	7.54555942111497	-11.3910038831069	1.95499984384731e-27	2.8226639684114e-26	51.2931587073008	down
ATP8B1	-0.758275016940413	8.23566290536119	-11.3890099970134	1.99236993519357e-27	2.87377706956725e-26	51.2743971663921	down
LAMA2	0.627647322877778	6.18871157265428	11.388422571103	2.00351448070225e-27	2.88699909919158e-26	51.2688701713022	up
ZNF862	-0.699241189828773	4.89781821497224	-11.3850243036927	2.0692127624401e-27	2.97727982109073e-26	51.2369000836159	down
GNA15	0.941529747843888	5.5995235554844	11.3849716876419	2.07024663862923e-27	2.97727982109073e-26	51.2364051334427	up
ST6GALNAC4	0.677028970520797	6.98804515893099	11.3844153004501	2.08121081297678e-27	2.99010179498248e-26	51.2311713860463	up
P2RY1	-1.43037574723853	7.68082222960004	-11.382913866994	2.11108698496299e-27	3.03004294193754e-26	51.2170487409124	down
GTF2E2	0.420047076902656	7.09713772920182	11.3814052538751	2.14153539291106e-27	3.07072614246785e-26	51.2028597904578	up
ECH1	-0.709429213283562	8.1002972985715	-11.3788905093208	2.19326395380123e-27	3.14181294736374e-26	51.1792106128944	down
PDLIM1	-0.535638725817881	9.51680194267771	-11.376926813522	2.23451940964938e-27	3.19777253163255e-26	51.1607459896666	down
THRB	-0.658560751426587	5.05730707763421	-11.3756910385706	2.26087644787314e-27	3.23232257684664e-26	51.1491270723819	down
NR3C2	-2.29483074121805	6.43346482213462	-11.3748840653191	2.27825441563318e-27	3.25398040166317e-26	51.1415402504991	down
IGFBP2	1.11037614713539	6.21134463026091	11.3664153953968	2.46882870432951e-27	3.52272654908092e-26	51.0619426461642	up
PPIP5K1	-0.643107245803646	5.84876834963831	-11.3621071680631	2.57177724694842e-27	3.66603832751036e-26	51.021464226718	down
AQP11	-1.09579044926282	4.05267872207621	-11.3560522985489	2.7237144200242e-27	3.87883506235056e-26	50.9645920388366	down
CHP1	-1.17639170013009	9.99374179492776	-11.3495236660168	2.89754868806386e-27	4.12237019489944e-26	50.9032921580325	down
CPM	-0.917073738333663	6.83195497717617	-11.3480599417045	2.938011351052e-27	4.17586676643682e-26	50.8895518514738	down
SCP2	-1.057140293933	8.91486631485768	-11.3474816203332	2.95415261285436e-27	4.19472428889447e-26	50.8841233401625	down
ANXA2	0.695035710576359	10.6793154047888	11.3466180650152	2.97841913418294e-27	4.22507134127e-26	50.876017770021	up
CERCAM	1.2214172460593	5.78657755787632	11.3443970101892	3.04174637410137e-27	4.31071571094735e-26	50.8551721913814	up
DNAJA4	-0.7193189690071	6.39402655188447	-11.3411700588118	3.13614612469836e-27	4.43714625663925e-26	50.8248906017232	down
NCOR2	0.434170719891047	7.68535229798174	11.3411400206205	3.13703838929349e-27	4.43714625663925e-26	50.8246087510307	up
CRYBA2	-1.38088222229415	4.59373676046481	-11.3403439750537	3.16077656979967e-27	4.46639453914481e-26	50.8171395719145	down
IGFBP6	0.958924980296822	5.89901424169255	11.333527923106	3.37148090838168e-27	4.75952677172605e-26	50.7531996441384	up
GNA11	-1.38606533700871	8.56197542496998	-11.3329914136603	3.38864689597029e-27	4.7791380425583e-26	50.748167835207	down
ADGRA2	1.01876724515342	6.45789661400807	11.3311443018768	3.44841364417795e-27	4.85873493861636e-26	50.7308453598258	up
GARS	0.396085703774169	8.60351463496087	11.3276324385313	3.56495125704859e-27	5.01809001920331e-26	50.6979157243198	up
ANXA1	1.43863239346639	8.14194898713044	11.3257387008259	3.62940910547606e-27	5.10390026133275e-26	50.6801615259462	up
LAIR1	0.959148673135464	6.48853648896825	11.3254307071444	3.6400013733177e-27	5.11386910936655e-26	50.6772742033255	up
NUDT7	-0.740308748268172	4.32741989107748	-11.3210291735061	3.79477587163745e-27	5.32618686522038e-26	50.6360171520131	down
TFE3	0.495910593697722	6.63660919482335	11.3200658409819	3.82951321009083e-27	5.36977947432236e-26	50.6269889190872	up
RNASEL	-0.841133151756557	5.92289308019577	-11.3156366866474	3.99333806042585e-27	5.59412242495548e-26	50.5854859339282	down
TMEM204	1.77727524243071	5.66612151370209	11.3129909309423	4.09450292444367e-27	5.73034124526407e-26	50.5606992178746	up
DACT2	-0.832800120226878	4.89918221767568	-11.3094648019994	4.23330059431562e-27	5.91891654935106e-26	50.5276706670451	down
RUNX2	0.778334072784544	6.49326609457868	11.3053042619152	4.40309563043654e-27	6.15042937009399e-26	50.4887084250592	up
ILK	0.402101697044685	8.44033729821513	11.3030221991855	4.49908566719476e-27	6.27850415717418e-26	50.4673415812035	up
ORAI2	0.82934712529447	6.23742239933914	11.3029153875712	4.50362907105745e-27	6.27884179085249e-26	50.4663415787346	up
MAFB	1.05043914340571	6.78534232539992	11.2987659104798	4.6837085128352e-27	6.52367301162743e-26	50.4274977410777	up
SIPA1	0.7577416085371	5.88820448615471	11.2967988710458	4.77155719906799e-27	6.63737781062722e-26	50.409087289792	up
UNC13D	0.533430274152064	5.43296313426658	11.2967349844057	4.77443769347029e-27	6.63737781062722e-26	50.4084893799379	up
NOD2	0.86998613818389	4.24080429851657	11.2947155010779	4.86638760206888e-27	6.75876877520451e-26	50.38959034798	up
LIMS2	0.737087798165417	6.59113208532189	11.289773108122	5.09891416605415e-27	7.07498574922932e-26	50.3433470935601	up
FAM50A	0.428701435107186	6.99160070602931	11.2776985175248	5.71448402179882e-27	7.9215881544347e-26	50.2304278916764	up
PLEKHG6	-1.14373625819031	5.58029510049149	-11.276417782932	5.78396078593404e-27	8.01029180192402e-26	50.2184553866451	down
TNFSF12	0.716482698152692	5.21944546207961	11.2757697702704	5.81943312458004e-27	8.05177870326965e-26	50.2123980057457	up
ATP13A1	0.442340963806079	6.78381130629693	11.2733741912841	5.95245496061245e-27	8.22802888826326e-26	50.1900070195018	up
CMTM7	0.891479026071263	6.44910780236311	11.2655269645709	6.40972249067986e-27	8.85172367043084e-26	50.1166825829187	up
NELL2	-0.776716242986057	3.39375015344825	-11.2559777376594	7.01349366057922e-27	9.67636738785206e-26	50.0275001364779	down
TSHZ3	0.7433365228496	5.15126588587852	11.250394923059	7.39232242665037e-27	1.01893985327493e-25	49.9753840767143	up
LIPG	1.39449777756638	4.52030285738508	11.2467358326572	7.65157747942238e-27	1.05367996667102e-25	49.9412354192978	up
CACNB2	-0.778151013762877	5.67584499773994	-11.2333481326182	8.67952401433263e-27	1.19304056110825e-25	49.8163565980571	down
MCOLN3	-0.369997461096863	4.09269107634452	-11.233343188728	8.6799279022879e-27	1.19304056110825e-25	49.8163105002313	down
MMRN2	1.35941181486029	5.26303925846091	11.2319126777659	8.79758069904012e-27	1.20807418122191e-25	49.8029726925885	up
ZNF664	-0.800014925095295	7.86928976174668	-11.2287204750049	9.06587001680915e-27	1.24374534431732e-25	49.7732132646485	down
MRPL55	0.522811033359043	7.00256816026207	11.2257642198908	9.32157457862657e-27	1.27762463966396e-25	49.7456584614842	up
CD44	0.830897391954609	9.84503266372233	11.2251617505692	9.37455850689193e-27	1.28368133700846e-25	49.7400435260296	up
OFD1	-0.58098300357287	7.08666698756334	-11.2219488996105	9.66220655533738e-27	1.3218297009209e-25	49.710103543994	down
ARRDC4	-1.48552815768697	5.72338934082714	-11.2200013286759	9.84082624670928e-27	1.34500506295145e-25	49.691957242932	down
FCN3	0.971790876568869	4.78305216002419	11.2176638413402	1.00595446019802e-26	1.37361246543596e-25	49.6701806887306	up
CRYL1	-1.67218383329026	7.22426064865139	-11.2147055621826	1.03432891074162e-26	1.41103730000892e-25	49.6426250088767	down
HPSE	1.33179932611614	5.57274430353176	11.213936938864	1.04183046720233e-26	1.41994391500956e-25	49.6354662502535	up
CXCL6	2.62739769654196	6.22979301698729	11.2121526172707	1.05945407335973e-26	1.44261670791344e-25	49.6188487944434	up
MR1	0.781912261151334	5.61519606755031	11.2109740220738	1.07125713194438e-26	1.45732901724065e-25	49.6078734530731	up
DCHS1	0.747248237033927	6.72982212211982	11.2104542538432	1.07650379549576e-26	1.4628883216969e-25	49.6030334983674	up
CHST11	1.13344330403138	6.9722616394825	11.2103708519754	1.07734804810863e-26	1.4628883216969e-25	49.6022568944106	up
SEMA4A	1.00342220118104	6.68214179923152	11.2100693381252	1.08040567751754e-26	1.4656767355691e-25	49.599449353158	up
PYCR1	0.514096425922017	5.4667690850917	11.205027247314	1.13283409009821e-26	1.53537411449987e-25	49.5525074263088	up
FAN1	-0.390542393626633	5.96092841765529	-11.2031408962902	1.15309201917928e-26	1.56138072392949e-25	49.5349490748992	down
RPN1	0.393973051465647	8.97780940707587	11.193697202421	1.26005156507541e-26	1.7046313897503e-25	49.4470756769311	up
ATP13A2	0.644715396295402	6.54779790111951	11.1927290605131	1.27155906411229e-26	1.71860626470807e-25	49.4380699133337	up
KXD1	0.689719209879227	6.82544713021112	11.1906643340946	1.29645081185597e-26	1.7506283534377e-25	49.4188653259656	up
C4BPA	1.85444499031918	6.21642081455256	11.1869706786014	1.34219449025311e-26	1.80990544379811e-25	49.3845154898955	up
PLEKHA4	0.530994089810182	4.76475215587803	11.186920322843	1.34282907147589e-26	1.80990544379811e-25	49.3840472491805	up
EAF2	1.32381773083858	6.77182422234938	11.1825165744433	1.39949383234855e-26	1.88453980357858e-25	49.3431037357521	up
CXCL11	3.4806966016815	5.524209187272	11.1809606406928	1.42007760936813e-26	1.91049519483379e-25	49.328640120919	up
ACSS2	-1.31130516728291	7.17986005424321	-11.1805118433463	1.42607055605929e-26	1.9167911516388e-25	49.3244684488357	down
NFKBIZ	1.0153607703503	8.69485038354618	11.174051460669	1.5151756890998e-26	2.03468440973227e-25	49.2644300710218	up
MUC5B	1.51502631135771	10.9386898003439	11.1731761189804	1.52766699920784e-26	2.04957308708059e-25	49.2562970182641	up
LNPK	-0.866518705894983	5.11226360239377	-11.1637217501207	1.66928110482801e-26	2.23751113748159e-25	49.1684807425212	down
NFYC	-0.484243327685633	7.36367114180002	-11.1622169203925	1.6929947046624e-26	2.2656596809021e-25	49.1545077929671	down
FGD3	1.10345372506724	6.65756699988988	11.1621923013582	1.69338542978981e-26	2.2656596809021e-25	49.1542792057456	up
LILRB1	1.39831539440182	6.86196114368164	11.1613094375473	1.70745661985729e-26	2.28239416484037e-25	49.1460820552984	up
INPP5J	-0.962722795207366	6.01407756574505	-11.1598442749672	1.73106543541006e-26	2.31183551332851e-25	49.1324793711081	down
DOCK8	1.27680503118248	6.67718628041581	11.1570400544958	1.77715938056159e-26	2.37122444954822e-25	49.1064480821992	up
RAB31	1.21676859432425	7.61809904951225	11.1533906013256	1.8389777980982e-26	2.45146656793054e-25	49.0725771060555	up
GUCY2C	-2.61629976081778	8.12253176899264	-11.1514910947982	1.87199453788723e-26	2.49320294430108e-25	49.0549504960955	down
LAMC1	0.908346688552638	7.73591319674907	11.1506880594398	1.88612923667431e-26	2.50973823771513e-25	49.0474992718131	up
LMTK2	-0.734327957480674	6.32221555288557	-11.1501630806109	1.89542697854818e-26	2.51981307885863e-25	49.0426282784514	down
LCP2	1.25605391740449	7.90061730724478	11.1477466374767	1.93881463598871e-26	2.57514806565307e-25	49.0202093846392	up
STXBP3	-0.718680114425244	6.05203400410887	-11.1457754965902	1.97493661592911e-26	2.62074088933792e-25	49.0019242421905	down
DRAM1	0.963040498213399	5.87860866569811	11.144987401238	1.98956523667785e-26	2.63775510988071e-25	48.9946141367236	up
PDHA1	-0.552635521590968	8.88546327390804	-11.1412608342234	2.06020941159106e-26	2.72893618702312e-25	48.9600524278151	down
TPRG1L	-0.833001985322691	7.42906711953464	-11.1393145714955	2.09808973922126e-26	2.77659255878629e-25	48.9420050515684	down
MPST	-0.98535507934472	6.73613322978921	-11.1369332584808	2.14538015899969e-26	2.83660454537305e-25	48.9199263834455	down
KRT3	0.37632183034185	5.39364919182692	11.1317936879509	2.25108743720724e-26	2.97367631863476e-25	48.8722848797921	up
P3H1	0.506514040460624	5.43127424213939	11.1259340526773	2.37793107236901e-26	3.13839600934633e-25	48.8179865912301	up
DKK3	0.969285585740536	8.20282091262318	11.1215114460346	2.47834801315148e-26	3.26797163034979e-25	48.7770171530746	up
PSMA7	0.344737963314786	9.28985331067117	11.1201581337591	2.50990927797527e-26	3.30660160023511e-25	48.7644827264772	up
PHC2	0.608188632845414	7.55687737664712	11.1194749592464	2.52599330752982e-26	3.3247902894511e-25	48.7581555264106	up
PLEKHM2	0.533056752501459	5.45148331715344	11.1107545728643	2.74052236956169e-26	3.6039103629272e-25	48.6774147301147	up
HSD3B2	-1.02989648642888	3.78190911506149	-11.1082652901279	2.80501687794442e-26	3.68540336339826e-25	48.6543745823079	down
TTYH3	0.637730948096081	6.00148841067239	11.1075808318549	2.82301327972989e-26	3.70571266584688e-25	48.6480400205752	up
FAM162A	-0.923349972269305	8.34431156813203	-11.1056617586793	2.87408543054192e-26	3.76936433329923e-25	48.6302806680247	down
TEAD2	0.69829643993757	6.29027619935752	11.1051428916312	2.88805098310771e-26	3.7842800898046e-25	48.6254793570095	up
FRMD4A	0.752714120810233	6.83840322050987	11.1028421080565	2.95079457032454e-26	3.86027615596759e-25	48.6041909739367	up
ZNF765	-0.430155431002645	4.34162917625462	-11.1028223910143	2.95133807635804e-26	3.86027615596759e-25	48.6040085514594	down
ITGAL	1.11991484500363	7.15316288434729	11.1022268526194	2.96780122806969e-26	3.8783343353745e-25	48.598498720067	up
SND1	0.381354284867034	7.02219641804806	11.1017062543113	2.98226745843749e-26	3.89375295982218e-25	48.5936823848434	up
ABCC6	-0.852787053445264	5.14902965162801	-11.0979634774431	3.08835388900594e-26	4.0286596709401e-25	48.5590603848259	down
TMEM161A	0.346122019575132	7.09515671131116	11.0944472809694	3.19143117910692e-26	4.15940365369854e-25	48.5265414430514	up
PTPN7	0.912933968930423	5.56475509970923	11.09185472733	3.26961470541338e-26	4.25749918420331e-25	48.5025690672727	up
SLC39A13	0.563448826743467	6.08621294552067	11.0906190691725	3.30754522349348e-26	4.30305148193711e-25	48.4911447160208	up
SLC6A14	2.49978428024287	6.70117450802391	11.0849460033401	3.48737817694985e-26	4.5329705475456e-25	48.4387049753174	up
RBP5	0.919654178924182	6.1035215882783	11.0828377839272	3.55665561061185e-26	4.61890586726879e-25	48.4192219434024	up
BTN3A2	0.938144935617856	6.94530075404101	11.074814422813	3.83304350522329e-26	4.9734165373995e-25	48.3450970326007	up
PBX2	0.593989477127423	6.971557339965	11.0746688257104	3.83825131380992e-26	4.97575083727206e-25	48.3437522460338	up
SLC26A2	-6.19923840022314	9.08157865020872	-11.0699300647829	4.01164325148597e-26	5.1959145112636e-25	48.2999898309122	down
PINK1	-0.527620586426702	8.15441742227249	-11.06905998528	4.04431501701866e-26	5.23358743824657e-25	48.2919560176616	down
NIPAL3	-0.587613565359388	7.20415731898936	-11.0675437386683	4.10188363042186e-26	5.30338311366412e-25	48.2779568802996	down
SLC17A9	0.87179996377406	7.25056372268554	11.0637140841751	4.25093848643221e-26	5.49123443242929e-25	48.2426043304965	up
CMKLR1	1.16184708368109	6.48181544734294	11.0625976320223	4.29539668820925e-26	5.54375821907962e-25	48.2322996100978	up
OAZ1	0.36133030066728	10.3283915034947	11.0604598259806	4.38181947097524e-26	5.65030201570898e-25	48.2125698601589	up
EPS8L1	1.22236379711582	7.41241751137276	11.0577363560617	4.49442503347817e-26	5.79039031012188e-25	48.1874387379055	up
PIP5K1B	-1.94691243432813	7.60598906529396	-11.0441110975875	5.10243762071048e-26	6.56534223655747e-25	48.0617724832035	down
SLC35F2	-0.888824424034161	5.89519035938194	-11.0440586757729	5.10492802527419e-26	6.56534223655747e-25	48.0612891956645	down
EQTN	-0.277279746472729	3.0131389644754	-11.0370911570199	5.44691362895066e-26	6.99899632410148e-25	47.9970679059196	down
PBLD	-4.54139848575244	8.03196865895605	-11.0299352115823	5.82184679545047e-26	7.47418625094024e-25	47.9311381753815	down
CEBPB	1.16131956439307	8.1156146595963	11.0253426566091	6.07586859215023e-26	7.79344937079235e-25	47.8888408152597	up
CYCS	-0.809306040388231	9.3625312037518	-11.0234312391764	6.18481012297057e-26	7.91949390731518e-25	47.8712401793792	down
PPM1B	-0.656757842253838	7.7578160626071	-11.0234281925104	6.18498530817243e-26	7.91949390731518e-25	47.8712121268314	down
CHMP4B	-0.585480365031318	8.73280937231708	-11.0223489378255	6.24735436900939e-26	7.99234283299125e-25	47.8612750859063	down
NRP1	0.818583667564524	6.37279879292153	11.0213919623909	6.30317950463825e-26	8.05580308963337e-25	47.8524644560143	up
MYL9	1.11659570697534	8.65025022102019	11.0213097775623	6.30799680170648e-26	8.05580308963337e-25	47.8517078251404	up
FCN1	1.87421780575358	6.15857739392892	11.0184250931624	6.47942130837826e-26	8.2674923809788e-25	47.8251525133115	up
STAT5A	0.629766629467549	6.77861160958095	11.0167235648457	6.58269794540323e-26	8.39193379118349e-25	47.8094910799875	up
PROCR	0.847416840312198	6.4313236815255	11.0137223730654	6.7688616164816e-26	8.62173412005078e-25	47.7818710764795	up
TCF3	0.476675003987533	7.7468094751031	11.0130382590834	6.81202392144295e-26	8.66914674640827e-25	47.7755758758405	up
RIC8A	0.271555041742282	6.80677542870366	11.0107982840454	6.95527164841887e-26	8.84373695574654e-25	47.7549655195359	up
SERINC5	-1.17642314404912	8.11633107382775	-11.0073127910043	7.18414491216904e-26	9.12680272262241e-25	47.7229005697002	down
ANKH	-0.650520920506255	6.65161864910252	-11.0040709128914	7.40373153873433e-26	9.39758863225261e-25	47.6930828992124	down
PTPRS	0.909897973597168	7.4941863722088	10.9979855930985	7.8340789584716e-26	9.93519118651693e-25	47.6371282062821	up
SPG11	-0.559681398486145	6.55719063479571	-10.9969290262625	7.91129050086164e-26	1.00244016875935e-24	47.6274151670519	down
TMLHE	-0.582084193694574	5.65123762071375	-10.995603761952	8.00920760830537e-26	1.01396707249292e-24	47.6152328753819	down
SOCS1	0.794414877063696	5.37258786480586	10.995322529364	8.03014083214473e-26	1.01573627146288e-24	47.6126478145633	up
CHST6	-0.496163441720132	3.98080753027692	-10.9938116119934	8.14353823264277e-26	1.02918811759209e-24	47.5987603810256	down
CSK	0.459714476404489	7.80596429616709	10.991931828627	8.28684311486994e-26	1.04639315698751e-24	47.5814843504774	up
PKM	0.640058784933471	8.84572929597335	10.9901448476347	8.42539531514367e-26	1.0629688454205e-24	47.5650630598185	up
EDEM2	0.409019677686637	7.24216929564747	10.9880690769105	8.58923038894534e-26	1.0827029014459e-24	47.5459902223827	up
MAP3K2	-0.694379966970288	7.81421823938027	-10.9794367939257	9.30519321532637e-26	1.1719405122012e-24	47.4667001292429	down
WWTR1	0.901136641530417	7.30951531420062	10.9777366927682	9.45303659707409e-26	1.18953426903009e-24	47.4510891459772	up
SLC25A24	-0.872469632768012	7.60818581018385	-10.9752920145141	9.6697291613157e-26	1.21575397560487e-24	47.4286440273694	down
HLA-DMA	1.88224008473388	9.16301650090975	10.9707594354664	1.00846292682079e-25	1.2668273100519e-24	47.3870383643216	up
SUV39H1	0.627577389611638	5.62552445418739	10.9701938067895	1.01376313157964e-25	1.27239040685021e-24	47.3818471328083	up
HSH2D	0.694261544986246	5.05031206665873	10.9686057477873	1.02879237251371e-25	1.29014452419095e-24	47.3672731973765	up
ZNF57	-1.18350999506948	5.99594401315232	-10.9684689120948	1.03009768453878e-25	1.29067260954614e-24	47.3660174954635	down
MAP2K3	0.58250240426629	8.23923739716425	10.9683279291384	1.03144427938213e-25	1.29125147050952e-24	47.3647237463583	up
GK5	-0.627259450431321	6.27673659051077	-10.9657390831821	1.05648481836529e-25	1.32146605772735e-24	47.340968847949	down
PRF1	0.911680395339157	7.37048478844301	10.9621641908681	1.09205854422472e-25	1.3647926857918e-24	47.3081723454836	up
LRG1	1.21818329620441	5.61057127601292	10.9604753093777	1.10927602008553e-25	1.38512421430184e-24	47.2926808500773	up
MYBBP1A	0.337308514424471	6.91284993606735	10.959601104158	1.11829384778227e-25	1.39519105094682e-24	47.2846627168097	up
IL6R	-1.06530541518959	6.52743461515656	-10.9479818147695	1.24530158701974e-25	1.55232000561291e-24	47.1781326566543	down
ZNF471	-0.252661060980053	2.94958071821057	-10.9445585200624	1.28538317139421e-25	1.60091622464516e-24	47.1467611557719	no change
DOCK9	0.687812275495681	6.46638755126702	10.9430857212962	1.30301929507565e-25	1.62149809464785e-24	47.1332662844872	up
PLAT	1.18934380509842	6.87993854950034	10.9371046508552	1.37714456906599e-25	1.71228102850564e-24	47.0784759169168	up
ST13	-0.287951024548274	8.30070998607814	-10.9333944911318	1.42521560749392e-25	1.77054231681606e-24	47.0444987038885	down
TPMT	-0.525380337603268	9.13508092646136	-10.9316409188676	1.44851247755628e-25	1.79795379548375e-24	47.0284424069153	down
TMED6	-1.27048581435594	4.71206686146497	-10.9290334415137	1.48385506490061e-25	1.84025763656366e-24	47.0045706908499	down
EDEM1	0.688896332534656	9.04112537711951	10.92512968123	1.53837538377119e-25	1.90625343607029e-24	46.9688385809942	up
EPB41L3	-1.12152560442956	6.60768707459074	-10.9210668733397	1.59723084219961e-25	1.97750454652991e-24	46.9316598473018	down
TCN1	2.74394219591085	5.82884925279238	10.9202195535987	1.60978453377973e-25	1.99135803725277e-24	46.9239072090744	up
RASSF5	0.900444758494892	7.10891681019941	10.9137629914486	1.70871814960484e-25	2.11195248347009e-24	46.8648456198676	up
CCL4	4.06096515305081	7.62751334787915	10.9119216570993	1.73802375327432e-25	2.14635640664511e-24	46.8480062982006	up
RNH1	0.349060235186233	7.73007332952837	10.9099069272018	1.77066130390591e-25	2.18481344489556e-24	46.8295834504991	up
PDZD3	-2.7357871868757	7.10131369752834	-10.9093362610224	1.78001594414949e-25	2.19450107573903e-24	46.8243656533993	down
SYTL3	0.764305138018157	5.19139512668107	10.9057388883348	1.84012652769063e-25	2.26669425524896e-24	46.7914778976622	up
BAK1	0.685509410174753	6.95918125037595	10.9034145132166	1.88003387158128e-25	2.3139000357059e-24	46.7702320002758	up
IMP4	0.40356863913514	7.76057251494998	10.898680982085	1.96398174714832e-25	2.41518463042325e-24	46.7269747644619	up
SMAD7	-0.617452162660721	5.22290442890952	-10.8978480545135	1.97913407884697e-25	2.43176937280549e-24	46.7193643985228	down
MINOS1	-0.544414597879967	9.24022420702993	-10.896081871026	2.01164915892394e-25	2.46964194893295e-24	46.703228283374	down
ETV5	0.815627311544752	6.1761162476742	10.894951983643	2.03272791881502e-25	2.4934226412557e-24	46.692906394884	up
MAP7D1	0.493539177486119	6.63412962733728	10.8932566120526	2.06476843123841e-25	2.53059821920966e-24	46.6774199870233	up
PTGER1	0.503460691501629	5.69589846983266	10.8862631542666	2.20232569885597e-25	2.69692518676179e-24	46.6135553908475	up
KTN1	-0.685458491194106	7.75665627116193	-10.8829451128725	2.2707367463141e-25	2.77836917736354e-24	46.5832646164369	down
SMARCD3	0.598004658340912	5.46215074103465	10.880471630014	2.32310434656944e-25	2.84006316137974e-24	46.5606879924179	up
TMC6	0.498605825338842	6.91937071663706	10.8784529232493	2.36673135257842e-25	2.89097720113701e-24	46.54226490411	up
SLC35A1	-0.856153276346961	6.78071818650683	-10.8772928918891	2.39216842215116e-25	2.91960555670071e-24	46.5316792958442	down
PTPRM	0.758429702945911	6.89128732220923	10.8742384797375	2.46045168984224e-25	3.00043553188197e-24	46.503810605769	up
L1TD1	1.83892815147907	6.23888404316296	10.8694216205542	2.57209036987746e-25	3.13395685551764e-24	46.4598720238808	up
PLCB2	0.526358658198789	4.89437976195326	10.8657904327648	2.65956247238596e-25	3.23783431271208e-24	46.4267576870982	up
TRPM4	-1.28059390657543	6.70923740338495	-10.8653851799837	2.66950611716403e-25	3.24723173268695e-24	46.4230624823318	down
PLEK	2.15799201286799	7.12893977481511	10.8639585017018	2.704807135169e-25	3.28743295187859e-24	46.4100543886286	up
IQGAP2	-0.829871397215451	6.53599172674329	-10.8630382279265	2.72782356127865e-25	3.31264896206193e-24	46.4016641802146	down
ATP5B	-0.608558950418136	9.45552848488035	-10.8628977328042	2.73135447904309e-25	3.31417966172835e-24	46.4003833176661	down
NET1	-0.95877068052396	8.86349613922767	-10.8599689201163	2.8060038701619e-25	3.40193010737154e-24	46.373684554655	down
VPS18	0.815344973562123	6.77359420106121	10.8564320372131	2.89885769591255e-25	3.51158720226021e-24	46.3414492136494	up
SLC44A5	-0.351191170248368	3.5857220763872	-10.8540121857614	2.96413819329183e-25	3.58768865733672e-24	46.3193986740768	down
IDH3A	-0.641019269817038	7.28270835525229	-10.8523589068069	3.00957639327179e-25	3.63966749068669e-24	46.304335337074	down
SUCLA2	-0.62906353580684	6.96885790809637	-10.8509736794571	3.04817977910709e-25	3.68330134400879e-24	46.2917154715181	down
SDR16C5	3.21253713864014	7.33818183154277	10.8496519044023	3.08547333443874e-25	3.7252815767413e-24	46.2796746992106	up
VAV3	-2.54570675021104	7.58606378379253	-10.843763646537	3.2571925199978e-25	3.92935861276099e-24	46.2260474716202	down
PKIB	-4.57862236854427	7.96351903130945	-10.8430523529367	3.27856829347416e-25	3.95187955242298e-24	46.2195707171343	down
ERBIN	-0.985966711064289	7.1002249457533	-10.842472863573	3.29608605013537e-25	3.96971683777443e-24	46.2142943331319	down
MCAM	0.490530320946552	7.35227016852139	10.8391937785179	3.39697750599702e-25	4.08785495919526e-24	46.1844411283209	up
NPY	-0.923521435329433	4.06059840044882	-10.8379095871892	3.43732042951942e-25	4.13299557740485e-24	46.1727513646741	down
SETD9	-1.16927938243142	4.53813379264899	-10.834947303503	3.53220489253461e-25	4.24358805072656e-24	46.1457898266076	down
BCR	0.606663411495637	5.66733939041969	10.833723526971	3.5721587693044e-25	4.28805933844871e-24	46.1346529613917	up
AGAP3	0.53472163048587	6.2550427610265	10.826833939506	3.80561271418667e-25	4.56454632612841e-24	46.0719709124146	up
SCARB2	-0.728617859737509	8.00118948498501	-10.8237223503205	3.9159576578594e-25	4.69304055269077e-24	46.0436703247728	down
ADA	0.82583771897142	5.56737315390837	10.8215997671903	3.99304745659947e-25	4.78150235635623e-24	46.0243681482008	up
ZNF85	-0.472393563235575	5.08714551629451	-10.819048203092	4.0877148672213e-25	4.89085032105159e-24	46.0011683572795	down
NDUFS1	-0.619769356103473	7.7527342079905	-10.8162227042137	4.19514864667265e-25	5.01528131003118e-24	45.975482203007	down
SNX13	-0.555955335202093	6.03484902073843	-10.815298199928	4.23090637811539e-25	5.05389037654258e-24	45.9670786779351	down
GOPC	-0.44814298750893	7.44899977892185	-10.8132008825938	4.31315219404394e-25	5.1479217151643e-24	45.9480163777096	down
ADGRG5	1.25497385045938	6.41130363290678	10.8122132318203	4.35243077118657e-25	5.19055816723941e-24	45.93904059605	up
ATF5	0.862139557279331	6.34742094870474	10.80705040872	4.56361096651131e-25	5.4379615737278e-24	45.8921299113714	up
TOM1L1	-1.04622805347371	5.50424612487931	-10.8058503592773	4.61413763467752e-25	5.49368409897126e-24	45.881228157552	down
OSCP1	0.410909714881794	4.60171221447544	10.8040760295989	4.68986351464009e-25	5.57929402797077e-24	45.8651109156819	up
PLCE1	-1.97468455267155	6.82086306091436	-10.8009294674347	4.82720224928984e-25	5.73800254339445e-24	45.836533354774	down
ZXDC	-0.411591398277398	6.28366590369098	-10.7919807069695	5.24001201620111e-25	6.22363347440908e-24	45.7552904327608	down
HIC1	0.498566768587653	4.93352209085802	10.7916126505079	5.2577214923758e-25	6.23959029465118e-24	45.7519499519093	up
NSUN3	-0.475533969347567	5.10098199030169	-10.7911661685446	5.27928432028056e-25	6.26009043242367e-24	45.7478977856741	down
SBNO2	0.772857677820828	6.57258982278985	10.7902459166711	5.32400532625478e-25	6.30799559637508e-24	45.7395461557803	up
PGD	0.512430248046902	6.39928758216949	10.7865680844682	5.50652319801547e-25	6.51895532209504e-24	45.7061733161954	up
ARNTL2	0.813580991924924	5.73357729599323	10.7856242255819	5.55435721137606e-25	6.57025544687652e-24	45.6976099465201	up
BBIP1	-0.82608172544311	9.10751386376121	-10.7806793803334	5.81178474174255e-25	6.86920015183935e-24	45.6527551160526	down
LGALS1	0.892760452991222	9.15568462284209	10.7801259804014	5.84132194212841e-25	6.89852559783564e-24	45.6477360853147	up
MARVELD3	-1.77896262528128	6.18637851604318	-10.7746272234938	6.14303589243452e-25	7.24898099610886e-24	45.5978749876573	down
ATP5H	-0.367888644022422	9.238004259992	-10.7737422340995	6.19302021937818e-25	7.30206107772724e-24	45.5898517929578	down
NEIL2	0.41861406865158	6.19128644721659	10.7718732938449	6.29990941191326e-25	7.42209666551234e-24	45.572909714708	up
GUCY1B3	1.04450322395011	5.56556006349461	10.7664882892001	6.61824517926761e-25	7.79084878078784e-24	45.524105513412	up
TTC19	-0.576411543899148	6.39163416632443	-10.7549023558688	7.35833268999575e-25	8.65508318097244e-24	45.4191590913172	down
PPARGC1B	-1.06417234545007	5.67655268527184	-10.7546146548074	7.37772008498675e-25	8.67090016751624e-24	45.4165540547302	down
TNFRSF17	1.91494434171887	7.16469633615508	10.7478716589188	7.84692711998148e-25	9.21493122850922e-24	45.3555121732501	up
RBP7	0.761991217855954	6.12442773732314	10.7430855853746	8.19783177215788e-25	9.6192725384396e-24	45.3122015291284	up
TSHZ1	-0.621418593381335	5.54855597465818	-10.7402728593111	8.41128011201641e-25	9.86180367832157e-24	45.286754484954	down
DPF2	0.444569723687011	5.94493996533492	10.7386302201219	8.53847801992798e-25	1.00029023801676e-23	45.2718954612814	up
PLIN3	0.657874179349542	6.96887454656614	10.7370561097407	8.66216132896793e-25	1.01396606991937e-23	45.2576578006835	up
ZMYND15	0.437560097559824	3.48934916349275	10.7337335365325	8.92909942614704e-25	1.04437551541241e-23	45.2276101839086	up
TXNDC11	0.559179828073308	7.76399587530131	10.7324001229172	9.03850992417389e-25	1.05632609578196e-23	45.2155532828666	up
PRR5	0.722596177430531	7.17342794990134	10.7313754969769	9.12348722811692e-25	1.06540434455058e-23	45.2062891793418	up
ABHD17A	0.480554955030361	5.82446994237046	10.7311390912153	9.143205909348e-25	1.06685353044567e-23	45.2041518148558	up
EGR2	1.14042301905602	4.81498973441787	10.7292002267249	9.30653247418073e-25	1.08504356649853e-23	45.1866235970791	up
CCDC14	-0.875188925825103	5.88804659007065	-10.7275452250987	9.44823695296811e-25	1.10068567280507e-23	45.1716633496736	down
RIN3	0.534668259796613	7.58794485110516	10.7224068146247	9.90199540050714e-25	1.15262700846254e-23	45.1252252245905	up
MSTO1	0.469019696168063	6.60320653185766	10.7190147159726	1.0213334982272e-24	1.18792072299781e-23	45.094577681574	up
VIM	0.831103433251103	9.38656135147723	10.7120325409511	1.08851143187205e-24	1.26504787985958e-23	45.0315148520432	up
RGS19	0.777522158238086	7.24241049824408	10.7115324565761	1.09348797158691e-24	1.26982051879507e-23	45.0269991867392	up
EXPH5	-2.19506157153763	6.00803656733734	-10.710649517162	1.10232968233696e-24	1.27907045890879e-23	45.0190267683234	down
FAM26F	1.67127439791078	7.34116922983585	10.708803322364	1.12104747757811e-24	1.29975615807845e-23	45.0023581865296	up
MT1M	-4.16950845180403	6.33589646057055	-10.7031651417724	1.18018681496642e-24	1.36723705857658e-23	44.9514654610682	down
MED25	0.484129491460076	7.3865665517912	10.6986135908802	1.23018032077082e-24	1.42402396053066e-23	44.9103945918463	up
MYLIP	-0.501058584478787	6.47126889496853	-10.6968129047131	1.25053441056075e-24	1.44643825601864e-23	44.8941494394013	down
SCYL3	-0.4195354011056	6.38627611486075	-10.6940207978651	1.28275829129811e-24	1.48253545352957e-23	44.8689637633396	down
BCL2L12	0.433406492524795	5.3128741133778	10.6933842106451	1.29021985448976e-24	1.48997936835341e-23	44.863222181429	up
KBTBD11	-1.79413911401752	7.7571882332714	-10.6879630404997	1.35553418845531e-24	1.5641685809393e-23	44.814336466885	down
MCTP2	-1.03844520018132	7.16835486262729	-10.6850640003384	1.39179861037816e-24	1.6047459965e-23	44.7882012120992	down
PSAT1	1.09072433604554	5.40642414214366	10.6846510342263	1.39704224969936e-24	1.60952057765285e-23	44.7844786619686	up
HSD3B7	0.64601178614824	6.10237841909866	10.6845115256805	1.39881808973817e-24	1.61029555645963e-23	44.783221129474	up
ARHGEF37	-0.848861734771983	5.03745556698798	-10.6829115921332	1.41934502945888e-24	1.63263825019789e-23	44.7688001090937	down
MRPL52	0.379955694171251	9.41474326808471	10.682298639975	1.4272881378471e-24	1.64048227938221e-23	44.7632756516585	up
LRRN2	-1.14767196463635	4.32898469468182	-10.6803293603518	1.45310753460433e-24	1.66884427085912e-23	44.745528270899	down
PPID	-0.439160474959924	7.84792829879518	-10.6788460396827	1.47286126204596e-24	1.69020093098152e-23	44.7321618986832	down
DNAJB11	0.594904585646493	8.92588460548529	10.6761596126751	1.50931826833504e-24	1.73067704343179e-23	44.7079574551634	up
ZNF789	-0.586555255291026	5.76323380626849	-10.6727381371084	1.557050625966e-24	1.78400847623436e-23	44.6771363751315	down
ADGRE2	1.70000462819891	6.35587979487783	10.6712928943537	1.57766050703273e-24	1.80620473891425e-23	44.6641194940027	up
ARHGAP44	-2.2592993622211	7.06750958518562	-10.6702638866103	1.59249955891629e-24	1.82120131438678e-23	44.6548522614748	down
IFNLR1	-1.26238273227305	4.82831512026239	-10.6702117674825	1.59325483213805e-24	1.82120131438678e-23	44.6543828935769	down
NMI	0.61593416255006	7.80161376857369	10.6693507868938	1.6057831475639e-24	1.83408580633726e-23	44.6466294114939	up
PRKAB2	-0.6297609823321	5.7606896962094	-10.6680397348936	1.62504870042278e-24	1.85463924003685e-23	44.6348236812899	down
RAB4A	-0.53583120226782	7.30307299630697	-10.6660061851752	1.65538623664514e-24	1.88778694502415e-23	44.6165140006397	down
PARP9	1.28883032483035	6.82922675006771	10.6633567099269	1.69575766643448e-24	1.93231652279033e-23	44.5926622607561	up
STAP2	-1.47479067026469	8.56254633718477	-10.65816521286	1.77771936608941e-24	2.02413179304267e-23	44.5459379805756	down
RAPGEF3	0.815653966153645	6.21143766183804	10.6564491025906	1.80566859619013e-24	2.05435264992886e-23	44.530496175429	up
TRPV2	0.446315556814605	5.53011498729348	10.6558733238426	1.81514336775051e-24	2.06352396721606e-23	44.5253156206599	up
TIE1	1.10547018686322	5.06007058251205	10.6552793617897	1.82496909044685e-24	2.07307967418308e-23	44.519971664569	up
RNF128	-2.37844704026125	6.94887589892929	-10.6522354268127	1.87615893671341e-24	2.12957169511708e-23	44.4925882021609	down
ADRM1	0.359428349675532	7.45259630575095	10.646881259235	1.96968320132525e-24	2.23399111808428e-23	44.4444348292616	up
SPAG4	1.31196570637358	6.40394636705028	10.6405889883438	2.0855259037595e-24	2.36354205102309e-23	44.3878658866607	up
NIPAL2	-0.962988588904764	7.19786879070404	-10.6382796597187	2.1297175494646e-24	2.41175229399029e-23	44.3671102962448	down
SNAPC3	-0.756148488039766	6.24183716153688	-10.6337620810707	2.21887280007869e-24	2.51076637695726e-23	44.3265165868512	down
ST3GAL1	1.17465128601779	6.67075345419205	10.6309326337293	2.27658988252256e-24	2.57408075253152e-23	44.3010980294929	up
ZNF813	-0.584663204247567	3.67457599388826	-10.6289070132272	2.31882324250388e-24	2.61980362777315e-23	44.2829035857595	down
SDK2	0.467200870362184	4.33419379883991	10.6260382279416	2.37997058105469e-24	2.68680824220072e-23	44.257139806234	up
YARS	0.451656822579698	7.18717518706519	10.6255202080318	2.39118146295379e-24	2.69737834735212e-23	44.2524881233192	up
IFT74	-0.794259279007175	5.62387598425974	-10.6200660296129	2.51244966120826e-24	2.83198669534031e-23	44.2035205562372	down
CYP1A2	-0.539700542333643	5.89861176482944	-10.6169581257001	2.58426197022324e-24	2.90966746111812e-23	44.1756256047374	down
WNT5B	0.488808763322525	5.05631303057938	10.6169116037073	2.58535226215674e-24	2.90966746111812e-23	44.1752080901265	up
SH2D2A	0.719417444596972	4.93524460192379	10.6158402380929	2.61058761033752e-24	2.93580488043889e-23	44.1655934010858	up
ACAA2	-1.13093045015537	8.92306014616254	-10.6117184408724	2.70997532894603e-24	3.04522785809278e-23	44.1286096801218	down
GCNT2	-0.824101960138139	4.17909522855984	-10.6115207892418	2.71483452086982e-24	3.04834150008744e-23	44.1268364578365	down
FAM96A	-0.483814605183101	8.26116608063649	-10.6087724695873	2.7833043034173e-24	3.1228203625659e-23	44.1021824081667	down
DOLK	0.373046883931284	5.68489420100995	10.6051343948409	2.87658465978452e-24	3.22500048224844e-23	44.0695535342445	up
ADCY3	0.418081128424551	4.91265016809937	10.6034832922157	2.91993675700389e-24	3.27109108534043e-23	44.0547478151706	up
EDNRB	0.822331511793855	7.67153059582849	10.601129493408	2.98286304525264e-24	3.33902238278779e-23	44.0336436615515	up
CFAP70	-0.299725458637483	4.06362393181991	-10.594196220984	3.17614842037101e-24	3.55258016554157e-23	43.9714988334453	down
PLEKHA7	-1.09976937041964	4.88580889597926	-10.5941141583849	3.17850907460252e-24	3.55258016554157e-23	43.9707634525894	down
FCGRT	-1.1959762151503	8.47162739398419	-10.592983220646	3.21122020127834e-24	3.58639489503136e-23	43.960629275078	down
B3GAT2	-0.507316762484491	3.97643076586841	-10.5926013214689	3.22234153563384e-24	3.59606417397914e-23	43.9572072985374	down
H3F3B	0.365370176004994	9.65134392294042	10.5911591199073	3.26468606795802e-24	3.64053648082377e-23	43.9442853403037	up
ICAM1	1.26555089220692	7.77800906146067	10.5906956300621	3.27841157254379e-24	3.65305142934517e-23	43.9401327843094	up
CD160	-0.518780289051189	3.82754824229456	-10.5903802606642	3.28778347036584e-24	3.66069987161938e-23	43.9373073595494	down
RTP4	0.891159306342918	5.70132697344471	10.5879980259021	3.35944154681828e-24	3.73763477583129e-23	43.9159665747394	up
SCPEP1	0.851321818687537	6.47418783707631	10.5867709315493	3.39695573445139e-24	3.77649374377661e-23	43.9049751892962	up
GPX8	0.973091321535037	6.39739400857651	10.5860954643613	3.41778301388498e-24	3.79675636633783e-23	43.8989252409819	up
KIAA1161	-0.737282115988062	5.05415889184792	-10.5834500389174	3.50057958800851e-24	3.88577644457492e-23	43.8752335714457	down
BRD9	0.38386074653495	6.00274650969857	10.5812866463698	3.56976739583528e-24	3.9595664648182e-23	43.855861904111	up
SLCO1B3	1.50590572688643	3.67240536231818	10.5774930980694	3.69438297118327e-24	4.09467792181945e-23	43.8218999681854	up
MUT	-0.850323231740646	6.05090080694827	-10.5751935949095	3.77201287456904e-24	4.17754718741156e-23	43.8013176637092	down
MAP1S	0.449066940731861	6.02560475039057	10.5740996733771	3.80950943789487e-24	4.21587636580375e-23	43.7915273235866	up
PLS3	0.753760795946848	7.47493672123664	10.5704816707964	3.93618038859886e-24	4.35275947972557e-23	43.7591520624524	up
BOK	0.572986769851998	4.79383032714884	10.570161790107	3.94757902724202e-24	4.36205988347099e-23	43.7562900188091	up
VIL1	-3.12322747425625	8.87306954486893	-10.5693704274713	3.97591949959642e-24	4.39005271827601e-23	43.7492097798943	down
KIFAP3	-0.624626341705508	5.57130065507122	-10.5683596744413	4.01241079974577e-24	4.42699625426221e-23	43.7401672135309	down
SLA	1.82922791373647	5.83302211733321	10.5634510503029	4.19441119429481e-24	4.62430666186717e-23	43.6962614105647	up
CD274	1.5408019946828	4.94572183002819	10.562853001185	4.21713827898547e-24	4.64585414780006e-23	43.6909130540106	up
ZNF233	-0.324831857010615	3.18155222423341	-10.5619408831164	4.2520362791711e-24	4.68076723733488e-23	43.6827563823303	down
ZNF738	-0.640687595036586	3.89314192368149	-10.5582570808192	4.39592160498581e-24	4.83551376548439e-23	43.6498187363156	down
DTX3L	0.552639546825353	8.23044941273544	10.5559502097075	4.48847634651294e-24	4.93360611672059e-23	43.6291965869427	up
ABR	-0.511578923811703	7.11373089947973	-10.5542967239436	4.55600432525089e-24	5.00406283940461e-23	43.614417268222	down
ACKR1	1.11369023456154	6.06279083399793	10.553408241489	4.59270538285622e-24	5.04058048673325e-23	43.6064764282385	up
C2CD4B	4.69105732950096	6.07834456854511	10.5525747496672	4.62740170149876e-24	5.0748446759412e-23	43.5990274913966	up
PIWIL4	-0.774345657555206	5.45350125464174	-10.5496040921062	4.75319337893722e-24	5.20888616759359e-23	43.5724819801206	down
TMED1	0.380694151727365	5.94173735310163	10.5457056390396	4.92343687871094e-24	5.39140345975571e-23	43.5376536656916	up
PCLO	-0.407501385863045	3.31705082770053	-10.5449006482769	4.9593374163257e-24	5.42664529730931e-23	43.5304630899267	down
TRIM28	0.456676200645806	7.60406776221782	10.5413333948981	5.1215813479458e-24	5.59997924613969e-23	43.498603214818	up
VARS	0.59000924138649	6.26845199939975	10.5392227869575	5.22004493915159e-24	5.70336796233501e-23	43.4797564731286	up
ZNF655	-0.455579575296852	7.31988102580581	-10.5377486609144	5.2899280116323e-24	5.77539859280454e-23	43.4665947752693	down
DUOXA1	2.03490811709887	8.79790620397818	10.5361258715789	5.36793315341531e-24	5.85618237970129e-23	43.4521072230515	up
CDH5	0.824149559849605	6.19260056676778	10.5357665277774	5.38536013904015e-24	5.8708067176676e-23	43.4488993691115	up
COL16A1	0.739991161709346	7.04800599623501	10.5307800909156	5.6330639516018e-24	6.13625630608444e-23	43.4043934249381	up
SPICE1	-0.604164633250707	5.45127665808862	-10.5305300736668	5.64577721058437e-24	6.14551901140194e-23	43.4021623072711	down
SLFN11	0.916701425541063	6.79784149156603	10.5300144675072	5.67208556137535e-24	6.16955536061072e-23	43.3975612291904	up
TAGLN	1.28787099879081	8.30983282521249	10.5297674638548	5.68473178985395e-24	6.17870662222622e-23	43.3953571158284	up
HIBCH	-0.79754513511666	7.31655335895693	-10.5284329064665	5.75354496735603e-24	6.248846420275e-23	43.3834489441854	down
CREB3L2	0.740527537096928	7.32946282784557	10.5243060793114	5.97161056791706e-24	6.48086241337438e-23	43.3466321787206	up
EFNA1	-1.47052792572204	7.30682175165642	-10.5218319968779	6.10625739333158e-24	6.61910692719254e-23	43.3245649082752	down
C8orf4	1.55309362414878	7.68677507179101	10.5217992203961	6.10806126664955e-24	6.61910692719254e-23	43.3242725867925	up
ACOX2	-1.13276522192427	4.90695154071998	-10.5153627029537	6.47274923387524e-24	7.00910389961994e-23	43.2668799384307	down
NEMF	-0.482536638286692	7.37149710484356	-10.5083606738376	6.89405979406459e-24	7.45979175789183e-23	43.2044725918122	down
ATP5G3	-0.715327403447692	9.98964088829161	-10.5071291869472	6.97092386708767e-24	7.53737597687991e-23	43.193499653453	down
PDK1	0.880279340963217	8.08981243227037	10.5068381462653	6.98921330618134e-24	7.55155785568683e-23	43.1909065198455	up
ANXA5	0.735615143255658	8.13991432434173	10.5063911030651	7.01739900922204e-24	7.57640335337383e-23	43.1869235222415	up
TRIB2	0.93998554317981	6.8569251739593	10.5039251825358	7.17491339934553e-24	7.74073990319636e-23	43.1649551632329	up
CYP4X1	0.834573417106935	2.89587673581634	10.4997638389422	7.44872427206983e-24	8.03020887735623e-23	43.1278908035798	up
ARHGEF10L	-0.840574037743538	6.09978083088736	-10.4995818523233	7.46093265787103e-24	8.03743424405487e-23	43.1262701145506	down
KIF16B	-1.53562012050321	6.52669787342392	-10.4990341144379	7.4977970914186e-24	8.07119057104995e-23	43.1213923314844	down
GDI1	0.310246648804157	7.03087247415287	10.4986512207693	7.52367433759908e-24	8.09307843079836e-23	43.1179826449891	up
SERF1A	-0.917898795458957	6.52474428932251	-10.4934107107897	7.88688623683856e-24	8.47753154632787e-23	43.0713243783239	down
LSM10	0.628827113506652	6.29392199550839	10.4933178192373	7.89347898539886e-24	8.47837474244791e-23	43.0704974759985	up
RNF187	0.36762276972133	7.93055514712361	10.4911328854828	8.05013686220709e-24	8.64028292482624e-23	43.0510490998916	up
NAP1L2	-0.536332216782792	2.87037493499522	-10.4908632962197	8.06967885821397e-24	8.65489362919539e-23	43.048649647261	down
XAF1	1.02884414221295	7.36706527823521	10.490093857924	8.12571333659062e-24	8.70859306712286e-23	43.041801574523	up
SLC38A11	-0.53567767670562	3.63951292443309	-10.4878166246136	8.29382665248935e-24	8.88224414133434e-23	43.0215360411621	down
PTPRH	-1.41829474666186	6.95410946475428	-10.4849496664393	8.51039340472212e-24	9.1074935871502e-23	42.996026804954	down
PTGIR	0.525203622075146	5.23908490857376	10.4842757579222	8.56210916128272e-24	9.15612508624497e-23	42.9900312994446	up
NCKAP1L	0.651599135992847	6.07208251433572	10.4838846573737	8.59226517189959e-24	9.18164675799548e-23	42.9865519514148	up
ZKSCAN1	-0.839952019024949	7.60072132539972	-10.4723926069183	9.5270157412123e-24	1.01730686740655e-22	42.8843557210549	down
RALGAPA1	-0.782795516486316	6.67860443616795	-10.4686338146376	9.85414084166281e-24	1.05146852241047e-22	42.8509466347223	down
GALNT2	0.659559089158509	6.60510886024251	10.4681339679891	9.8984738716651e-24	1.05542748798171e-22	42.8465045046564	up
SIRPA	0.878876788328682	6.77667154326117	10.4677825027728	9.92976497199615e-24	1.05799108975349e-22	42.8433811271212	up
ATAD1	-0.664545309825155	6.46816981045976	-10.4648567699932	1.01940843441487e-23	1.08536140898278e-22	42.8173837686916	down
RASIP1	1.08107280040756	5.57947715194841	10.4643266822471	1.02427160062968e-23	1.08974435527635e-22	42.8126740804806	up
KDM4C	-0.774981329378748	5.1306288788187	-10.4618113464009	1.04766373250994e-23	1.11381992013457e-22	42.7903282682654	down
PPRC1	0.578578719183051	5.928596250018	10.458947338617	1.07494471081581e-23	1.14199184452535e-22	42.7648894922955	up
IMPA2	-1.01194037304056	6.40767842903153	-10.4588585206914	1.0758019218035e-23	1.1420713201866e-22	42.7641006689927	down
KCNAB2	0.706941116384452	6.28432757044509	10.4560643092909	1.10311904349349e-23	1.16957620406482e-22	42.7392866872784	up
RERE	-0.601740522367321	7.05281240962325	-10.4560446855539	1.10331330615692e-23	1.16957620406482e-22	42.7391124351859	down
CTDSPL	-0.684115631419831	6.25671886919526	-10.4542544781149	1.12117884866703e-23	1.18765222452776e-22	42.7232169669502	down
ATP1A1	-0.809717937221029	9.18064562255848	-10.4529597795381	1.13427808038659e-23	1.19994130885663e-22	42.7117223694431	down
SATB2	-2.47012794958808	6.94000265871487	-10.4529454211688	1.13442420101538e-23	1.19994130885663e-22	42.7115948985071	down
CD40	0.723577348967842	5.9121253152831	10.4468002228668	1.19870878538489e-23	1.26702043014217e-22	42.6570502287231	up
BCL6	1.4710818434105	6.78247500433917	10.4429350710198	1.24098117386803e-23	1.31075269138579e-22	42.6227547232582	up
DTX4	-0.695018210292559	6.52992553396305	-10.4340467438861	1.34388858277962e-23	1.41841949695113e-22	42.5439223174764	down
GSTM4	-0.959291383837146	5.91813707211549	-10.4336789740051	1.34832437191248e-23	1.42207303878659e-22	42.5406615045619	down
PARP10	0.81946691765924	8.3758860848259	10.4324764451415	1.36293015808186e-23	1.43558331951506e-22	42.5299999063201	up
MYO1B	0.707018010460407	7.07461494559557	10.4324624578849	1.36310096653277e-23	1.43558331951506e-22	42.5298759006372	up
IKBIP	1.08314785297918	6.15466853744137	10.4312847203095	1.37755965091107e-23	1.44976483232508e-22	42.5194349466934	up
CORO1A	1.16640554526998	8.00753990443831	10.430634898342	1.385602362156e-23	1.45717850723279e-22	42.5136744576561	up
HOXA2	-0.582204853972315	4.95368040129138	-10.4278263362058	1.42090284441521e-23	1.49322669689912e-22	42.488780239182	down
S100A2	0.919464199735808	5.83443989115106	10.4258048811007	1.44686139555714e-23	1.51941264683076e-22	42.4708656026516	up
SMTN	0.635066013880619	6.46404179919308	10.4241605333826	1.46832410126691e-23	1.54084305580108e-22	42.4562947827633	up
KEAP1	0.342119536867468	6.8328874006683	10.4224615758794	1.49083157241326e-23	1.56333825161756e-22	42.4412417511601	up
DAPK2	-1.11764011185237	6.4617973113051	-10.4204240258352	1.51827671329585e-23	1.59097524651683e-22	42.4231910072196	down
SLC16A1	-0.977830812209124	7.44962768714515	-10.419824310864	1.52644979582526e-23	1.59839222881358e-22	42.4178785782101	down
TMEM110	0.64271802472406	5.68490447401165	10.417530871094	1.55811029427216e-23	1.63037533802801e-22	42.3975646804492	up
ACOT11	-1.97990730659051	7.75723301284893	-10.4128344929911	1.62499120370713e-23	1.69914015762987e-22	42.3559768105526	down
PUM2	-0.403718208462895	7.10600274428739	-10.4122249146275	1.63387855142166e-23	1.70721010845397e-22	42.3505797725744	down
LAT2	0.930859658339748	5.5367158998937	10.4090416305728	1.68107903820981e-23	1.75527258374454e-22	42.322399462734	up
BOP1	0.564448344284074	6.12207501554541	10.40866811428	1.68670536570821e-23	1.75988836477789e-22	42.3190932727597	up
GPR155	0.546828973205351	5.72867271929852	10.4079492088025	1.69758699985047e-23	1.76997695977266e-22	42.3127300952827	up
PHLDA3	0.488732096728492	5.82166646307679	10.4032683977516	1.77016148294199e-23	1.84432884842999e-22	42.2713068429734	up
IL3RA	1.20944799562677	6.2417329300525	10.4023685765065	1.78446181928326e-23	1.85790222368601e-22	42.2633452956269	up
SYNJ2BP	-0.666388782373804	6.77054651056515	-10.4003939315592	1.81624690051583e-23	1.88964761274623e-22	42.2458754895172	down
TMEM104	0.482962816884198	5.72551675367706	10.3998334158892	1.82537126312008e-23	1.89778805753304e-22	42.2409169974488	up
PKIG	0.623524743074042	8.00690488540707	10.3940449830031	1.9223007695017e-23	1.99714052188016e-22	42.1897217484132	up
KCNE3	1.8798007742529	8.43343992812433	10.3922540452218	1.95331302344122e-23	2.02791679965658e-22	42.1738860278317	up
CHDH	-0.691711242230117	5.94865707792589	-10.390947790752	1.9762451198005e-23	2.05026652549595e-22	42.1623371547592	down
SPNS2	2.61444771503886	6.77993412262811	10.3905549699322	1.98319345021357e-23	2.0560138347136e-22	42.158864342198	up
MPP5	-0.712409979372927	6.45377770098951	-10.3890602617747	2.00985468198199e-23	2.08217521596105e-22	42.1456509141638	down
ITGB3	0.785902924832263	5.90707627752119	10.3840466098576	2.10190853786225e-23	2.1759970870337e-22	42.1013393002196	up
ACPP	0.99616126435259	6.36988452366336	10.3794857470411	2.18927789117143e-23	2.26483978578522e-22	42.0610425975509	up
NOC2L	0.480352618442528	6.07968017320041	10.3785598434165	2.20745014538012e-23	2.28202193853496e-22	42.052863460224	up
MBTD1	-0.581893130438146	5.51983482131348	-10.3773332535133	2.23175455966699e-23	2.30551460066943e-22	42.0420289471635	down
EMP3	0.810864433709474	7.71537081239451	10.3750514396562	2.27767662903808e-23	2.35129036450275e-22	42.0218760013067	up
CXCL10	2.17526411721289	6.20438770948986	10.3738790003266	2.30163578341235e-23	2.3743447018e-22	42.0115222483056	up
B3GALT2	-0.484063106633979	3.85659773565665	-10.3729672874918	2.32043966521543e-23	2.39205210403599e-22	42.0034715274152	down
HCST	1.37127322594336	7.59950021472356	10.3674223812008	2.43813087330726e-23	2.51160171896021e-22	41.9545189339009	up
ATP23	-0.915387656002256	5.63821924409953	-10.3652208032382	2.48648603931784e-23	2.55960766684926e-22	41.9350876598223	down
SIAE	-1.24846828812482	7.38412875705689	-10.3630712292627	2.53461714739466e-23	2.60731546867652e-22	41.9161181820133	down
GOT1	-0.635912160337853	7.48068826517491	-10.358882717576	2.63107419351788e-23	2.70463309878736e-22	41.8791635304688	down
TEP1	-0.604709263889156	6.0707259836666	-10.3565138490367	2.68723065451194e-23	2.76041561322385e-22	41.858267997507	down
HSPG2	0.710405543685831	6.6046264022468	10.3538189482848	2.75256371350568e-23	2.82553955879342e-22	41.8345006666437	up
NEO1	-1.19927399777016	6.66177630860652	-10.352550883185	2.7838487582152e-23	2.85564584143831e-22	41.8233186384741	down
CASP6	-0.980403784865481	6.62668897768087	-10.3514092811779	2.81231551924147e-23	2.88282090128987e-22	41.8132526109912	down
SMOX	0.994420917961977	6.29183251422787	10.3503898494858	2.83797995490693e-23	2.90708725626501e-22	41.8042644768193	up
JUNB	1.00659430541627	7.86071400893902	10.3492434942915	2.86711747774375e-23	2.93487474211961e-22	41.7941580282368	up
ZNF492	-0.3038113241814	6.53099202377902	-10.3467888687108	2.93051034425798e-23	2.99766359461344e-22	41.7725203168023	down
ANGPTL2	1.37039033046448	7.25041706029526	10.3456087514602	2.9614811751739e-23	3.02722273907657e-22	41.7621187822995	up
CCL23	-1.60692413950769	5.19291053430318	-10.3454232265159	2.9663795278116e-23	3.03010790535101e-22	41.7604836445604	down
TSPAN2	1.21380015158475	4.74016502300726	10.3419190244525	3.06042491290249e-23	3.12398758417047e-22	41.7296029883272	up
IGBP1	-0.350857668001098	7.92397551081278	-10.3415553236475	3.07035378900065e-23	3.13193251279123e-22	41.7263983107951	down
ICAM3	0.724591420270212	8.0764269482597	10.3403798908101	3.10266174847104e-23	3.16267832000222e-22	41.7160417613488	up
PORCN	0.51260921200129	5.70041508740973	10.3360433622285	3.22480133234456e-23	3.28488660490115e-22	41.6778404944539	up
PIGZ	-2.73250028777351	7.15043772751849	-10.3333101889138	3.30422137966311e-23	3.36343929420798e-22	41.6537692872803	down
TSPAN9	0.48315694732939	4.81692067273377	10.3318171189023	3.34842350260831e-23	3.40605838798421e-22	41.6406216364797	up
CHST15	1.18329887074802	6.48926332425122	10.3274969187996	3.47965548619737e-23	3.53708434067013e-22	41.6025864497707	up
FH	-0.556778624972519	7.72612175455637	-10.3223516887255	3.64262317279526e-23	3.70016495847546e-22	41.5573023344926	down
CD276	0.502726039244235	5.88930776767387	10.3221521866648	3.64909240906277e-23	3.70415868533305e-22	41.5555468013344	up
CRBN	-0.424083246593081	7.35598491050465	-10.3210047805245	3.68652124558948e-23	3.73955181527934e-22	41.545450581565	down
NXT1	0.599641830258351	6.31111476955551	10.3209229385313	3.68920547502063e-23	3.73967585547751e-22	41.5447304703969	up
CBLL1	-0.904184229947657	4.71383254956779	-10.3174854453825	3.80371636348293e-23	3.85170643395499e-22	41.5144883074485	down
MRC1	1.3384134790086	6.67721327123968	10.3174474528745	3.80500149192511e-23	3.85170643395499e-22	41.5141540991186	up
UPP1	0.762591052118483	7.23914701477386	10.3158752898462	3.85856079456848e-23	3.90321634915565e-22	41.5003250306133	up
USP11	0.496204304514984	6.56171765328486	10.3143792279541	3.91022209014265e-23	3.95273627768783e-22	41.487166746852	up
H1FX	0.533756184788348	7.16480574771327	10.312131819591	3.9891214196894e-23	4.02970279330147e-22	41.4674026964536	up
ZNF385A	0.684795042016916	5.17602099637753	10.3094419868086	4.08563243847856e-23	4.12434140418199e-22	41.4437519028604	up
C2CD2L	-0.632092282850657	5.4474793591233	-10.3058547513431	4.2179570799661e-23	4.25497715938252e-22	41.4122173411144	down
APOBEC3G	1.00994466956462	7.19909515301386	10.3000363748962	4.44168489712237e-23	4.47757420188503e-22	41.3610858442151	up
SEMA4D	0.909227520181662	7.58076987886432	10.2996401343543	4.45734250527481e-23	4.49025731880583e-22	41.3576044524793	up
GRTP1	-1.37818973322308	5.68058528059981	-10.2987377262974	4.4932062641684e-23	4.52326426469421e-22	41.3496761982119	down
SLC35F6	0.440440523026094	6.55646276915683	10.2937881987535	4.69506517737598e-23	4.72321615397361e-22	41.3062000564364	up
MYSM1	-0.69368334368819	5.9829786541934	-10.2901954149402	4.84720458297524e-23	4.87290945576375e-22	41.2746506821572	down
CD86	1.04870796184522	5.43880826679177	10.2823135255083	5.19832373360176e-23	5.22229398068719e-22	41.2054646427239	up
MT1X	-1.03309539094676	8.84114310289378	-10.2754466147882	5.52473013783301e-23	5.5463882958699e-22	41.1452185584157	down
LMCD1	0.871289924063053	5.91677555507198	10.2730732263001	5.64221040341498e-23	5.66043610025075e-22	41.1244025312355	up
KLB	-0.368347656919491	3.15599165413776	-10.2718008755302	5.70620778019461e-23	5.7207084455701e-22	41.1132446629129	down
ANGPT2	0.990692828451046	6.08424703994797	10.2716835282124	5.71214633674485e-23	5.72273164567362e-22	41.1122156360548	up
PLOD3	0.426424815044434	7.66356769908135	10.2668781564613	5.96067087208294e-23	5.96762089984875e-22	41.070084155855	up
FRAT2	-0.557801060017299	5.6946037707256	-10.2630918858719	6.16402273043515e-23	6.16698010940109e-22	41.0368975776092	down
CAMK2D	-0.695761335011023	7.66179545275266	-10.2603876744321	6.31345975889527e-23	6.31120651348275e-22	41.0132005410883	down
STK10	0.581331833480875	6.59514596111942	10.2603274710956	6.31682723586922e-23	6.31120651348275e-22	41.0126730289731	up
ETFA	-0.834740761224674	7.05775422893466	-10.2589788856235	6.39272935991204e-23	6.38267239853872e-22	41.0008570640564	down
PTPRK	-0.688910669974232	7.42929607116232	-10.2569608400612	6.50800423973898e-23	6.49332453092754e-22	40.9831775182295	down
NFKBIE	0.545683084716061	6.47326275917226	10.2480734235185	7.04071405235763e-23	7.02003435944429e-22	40.9053466764857	up
IST1	-0.417319913763205	7.27436561972083	-10.2474150459409	7.08185632875594e-23	7.0562359611502e-22	40.8995828935802	down
SLC29A1	0.492077428444655	5.95162356796315	10.2438086042852	7.31149343119236e-23	7.28007296146759e-22	40.8680148774162	up
IMMT	-0.428815388023663	7.74576903206142	-10.2425566326759	7.39292722966274e-23	7.35613897555467e-22	40.8570579270015	down
PTPN3	-0.763600963134359	5.70444096106463	-10.2397670409096	7.5776259083267e-23	7.5347823830957e-22	40.8326475222204	down
TAGAP	1.58475317268507	6.45760846331739	10.2365505413176	7.79627991311694e-23	7.7469229334083e-22	40.8045073138408	up
TMC4	-1.45297179832424	8.97354858738128	-10.234367541884	7.94823279095348e-23	7.89254109180599e-22	40.7854124741765	down
DPF3	-0.528214286258391	5.0921466896381	-10.2331898536009	8.03142526120007e-23	7.96972906442811e-22	40.7751123596109	down
PAFAH1B2	0.330836308520251	7.77374702943205	10.2308323812206	8.2005630626836e-23	8.13203933600493e-22	40.7544963326031	up
KIAA1109	-0.537732702023429	6.61657022635296	-10.2305633494865	8.22008815397446e-23	8.14586739874849e-22	40.7521438726811	down
SLC25A28	0.399764055762781	7.6689160578079	10.2302447462291	8.24327059175581e-23	8.16329856362684e-22	40.7493580076991	up
KSR2	-0.383766487264357	3.64649227339449	-10.2299535167795	8.26451798728476e-23	8.17879112273869e-22	40.7468115531053	down
MEOX1	0.9604361622032	5.97809710665765	10.2287886436806	8.35004909902243e-23	8.25783649718363e-22	40.7366266410928	up
SLCO4A1	0.71106663584501	5.6114824007917	10.2261289665996	8.54864303065704e-23	8.44851335941102e-22	40.7133752025663	up
ORMDL3	0.615487234038054	6.2656918472255	10.2174257524887	9.23183979987175e-23	9.11753488218727e-22	40.6373200057879	up
ZSCAN16	-0.534270043655415	5.80219087033648	-10.2153913741703	9.39919338209812e-23	9.27653994580704e-22	40.6195487314465	down
SYBU	-0.79111926553718	3.86643989278401	-10.2151377449003	9.42026755941417e-23	9.29105713275464e-22	40.6173333342342	down
ZG16B	2.65207546628767	8.13364540654528	10.2147584204472	9.45187333995118e-23	9.31593485099712e-22	40.6140200896606	up
LRRC8E	0.561375279549321	4.13023563357458	10.2133000564762	9.57436900814189e-23	9.43030124236485e-22	40.6012826902014	up
SLC22A3	-0.52119068632314	7.70770278033458	-10.2108634650419	9.78255551593666e-23	9.62885791410165e-22	40.5800043085803	down
GMDS	1.0703176301286	9.00466631052964	10.2080957642003	1.00244859611114e-22	9.86033838102045e-22	40.5558387847338	up
IFI35	0.619349027182032	6.67629974594003	10.2070681354555	1.01158166074973e-22	9.94347306529551e-22	40.5468674757173	up
IFNK	-0.459270136414675	3.67110839661196	-10.2002662526169	1.07415061230523e-22	1.05513973673079e-21	40.4875025341024	down
ALPI	-1.28859542871951	5.05829460215275	-10.1989463392027	1.08672980004745e-22	1.06677840560138e-21	40.4759859637309	down
CHAD	-0.61775785729465	4.03637690209291	-10.1975441252179	1.10025349163678e-22	1.07932797160095e-21	40.4637524641015	down
KCND3	1.08942681583025	6.28318677851737	10.1943684386425	1.13150198675242e-22	1.10923670252687e-21	40.4360508823696	up
PDCD6IP	-0.765209608784043	7.71828796980146	-10.1916954566837	1.15848532090386e-22	1.13492686102239e-21	40.4127391712579	down
OPA1	-0.656700373766019	5.2820723691302	-10.1915127537409	1.16035281903971e-22	1.13599397045759e-21	40.4111459345992	down
MPL	-0.205142982369262	3.09717809636425	-10.1884774218879	1.19181913735458e-22	1.16601769088236e-21	40.3846797076961	no change
RNF103	-0.916961579634854	7.21240906291217	-10.1855907864246	1.22252895149704e-22	1.19493446874511e-21	40.3595152379851	down
MARK4	0.349497667101966	5.59842339208918	10.1855458642382	1.22301301384202e-22	1.19493446874511e-21	40.359123665514	up
HSPB2	0.802465657169337	4.20972657120252	10.1839104989052	1.24076509338536e-22	1.21146809820376e-21	40.3448695426166	up
ARHGAP1	0.370462400269508	7.80605694353438	10.1723433744482	1.3738413784005e-22	1.34050552142461e-21	40.244095148763	up
AXL	0.663007281546029	6.99112672405207	10.1696694026586	1.40656625196511e-22	1.37151954441782e-21	40.220810769676	up
C20orf24	0.505281249685616	8.57717711502668	10.1660368222269	1.45226514963324e-22	1.41513447190897e-21	40.1891860330706	up
DHFR2	-0.361169121776486	6.2841721204189	-10.1638103025486	1.48100045265444e-22	1.44217235539672e-21	40.1698062535041	down
GPT2	0.707636570306975	6.24606918062764	10.1636938491041	1.48251882025202e-22	1.44268848128125e-21	40.1687927182043	up
DNALI1	0.901571706047183	5.90361630536556	10.1633705263894	1.48674253590104e-22	1.44583482988325e-21	40.1659787703541	up
ADAP2	0.641647938998138	6.57884505332071	10.1574985169684	1.56556248916556e-22	1.52147241373833e-21	40.1148845254677	up
MKL1	0.562931561495384	6.90433957829453	10.1565235438281	1.57904505306889e-22	1.53355426744155e-21	40.1064030129094	up
TBC1D10B	0.46364563365419	5.64854999448021	10.1519121837162	1.64439141536466e-22	1.59568275598685e-21	40.0662956304829	up
SMPDL3A	-2.31408619923538	8.39508416041271	-10.1518560751915	1.64520281411263e-22	1.59568275598685e-21	40.0658077058206	down
CAPN12	0.822345421872455	6.03501397292461	10.1466579011654	1.72212387699376e-22	1.66917943110743e-21	40.020612292307	up
VAV2	-0.480162463196766	5.73522660292012	-10.1329153800028	1.94309806912192e-22	1.88211031950714e-21	39.9012079989157	down
HDLBP	0.408539299413228	9.63850632697107	10.1291606991298	2.00821826846532e-22	1.94389668864643e-21	39.8686049455521	up
TRIB1	0.772424722088509	8.28726227590477	10.1269306163768	2.04791640299801e-22	1.98100965769131e-21	39.8492445438669	up
NCALD	0.46508199332736	4.54214945827385	10.1256518696604	2.07102982070421e-22	2.00204121144499e-21	39.8381445167952	up
JSRP1	1.08621010116242	6.55353427501431	10.1211128603064	2.15518209356195e-22	2.08201145067662e-21	39.7987522280492	up
TPK1	1.46642071001838	6.85506716778422	10.1187860591636	2.19962692859957e-22	2.12354194952169e-21	39.778563735814	up
PLCG2	1.34921591305335	7.58566654358609	10.1169048451669	2.23622432692335e-22	2.15744656312625e-21	39.762243812463	up
UQCR10	-0.620589137035259	9.1824841829886	-10.1114233228028	2.34634296972303e-22	2.26219077470589e-21	39.7147028647882	down
SLC4A2	0.405632034495587	6.56108816075516	10.1062564195205	2.45506031086522e-22	2.365446558264e-21	39.6699075036006	up
RAB17	-0.867014193644663	5.2336882844581	-10.0965274984454	2.67350861448651e-22	2.57422198190367e-21	39.5856055157363	down
MXI1	-1.21700900867806	6.97403848418775	-10.0932877869907	2.75044803862062e-22	2.64655834012823e-21	39.5575460511592	down
CCNDBP1	-0.485489645663346	7.01369834942495	-10.0926255421667	2.76644393586558e-22	2.6601964513722e-21	39.5518110781892	down
AP3S2	-0.655457800453085	8.31819968412592	-10.0914217392419	2.7957573728256e-22	2.68661424431437e-21	39.5413869587743	down
CFI	1.42119941455356	6.51296896516687	10.0913200563452	2.79824748964559e-22	2.68723806620768e-21	39.5405064945197	up
CENPO	0.412743805742259	5.43188739319131	10.0854643352843	2.9454224803843e-22	2.82671478936027e-21	39.489813009221	up
NFIC	0.676538587318253	7.87200577230793	10.0836761725751	2.99187734036914e-22	2.86941087630541e-21	39.4743369408744	up
EGFLAM	0.750074610406172	4.54105006776131	10.0808132825376	3.06777059921651e-22	2.94026575421953e-21	39.4495634998944	up
C9orf16	0.576812270343311	8.00639291724843	10.0770698161321	3.16989544441178e-22	3.03615248045136e-21	39.4171777933601	up
FAM3C	-1.03060080520713	8.51583921597793	-10.070444371118	3.35897708564674e-22	3.21514678814331e-21	39.3598805245638	down
AKT1S1	0.678923759021769	6.41881650817852	10.0696833467071	3.38139974563211e-22	3.23448834121834e-21	39.3533008715114	up
PAG1	-1.56343014039694	7.2259205780921	-10.0643629136474	3.54236230756731e-22	3.38623854640209e-21	39.30731154065	down
POMC	0.412210677760986	4.70825282020583	10.0640450178377	3.55221692792023e-22	3.39245402920017e-21	39.3045642320401	up
PLBD2	0.423636375025541	6.58940160579049	10.0640032893221	3.55351250986302e-22	3.39245402920017e-21	39.3042036118826	up
GNB5	0.520045847040891	5.7843941677121	10.0634848629366	3.56964769226723e-22	3.40563054666828e-21	39.2997234318267	up
RAB11FIP5	0.356368900027001	5.615031517079	10.0612851239137	3.63892334878755e-22	3.46945552725355e-21	39.2807153914706	up
OPA3	0.372423866436274	6.2262247938934	10.0603631026828	3.6683554097437e-22	3.4952339370776e-21	39.2727490549522	up
IMPA1	-0.882617636680087	7.36589165570997	-10.060263365971	3.67155324901472e-22	3.49599887644278e-21	39.2718873533331	down
TRAF6	-0.35236937649338	6.01464522156481	-10.0591709109368	3.70676198120322e-22	3.52722324899762e-21	39.2624492023251	down
SYNE2	-0.628427823329557	7.76286792367738	-10.0551802605766	3.83824672967358e-22	3.64996009856973e-21	39.2279786628317	down
ADPRHL1	-0.58601467851312	4.42339998061409	-10.0541667864707	3.87236908475324e-22	3.68001116732702e-21	39.2192260179814	down
PI3	5.92909684865895	11.953858679011	10.0487555801544	4.05971461263063e-22	3.85554028630899e-21	39.1725040781788	up
FLNA	0.784158148691263	7.38251539314147	10.0445667635103	4.21088867549666e-22	3.99651118310954e-21	39.1363490428758	up
MICALCL	-1.16318343462297	4.86244323978102	-10.0442420251272	4.22283905042533e-22	4.00524896809997e-21	39.133546573904	down
FSTL1	1.03198365589566	7.33719708563675	10.0441418516723	4.22653221950129e-22	4.00614875377015e-21	39.1326820973347	up
ZFP14	-0.298299241964908	3.00202230843121	-10.039202249764	4.41267415763644e-22	4.17987051778191e-21	39.0900620386039	down
FCGR2A	1.34116883069783	8.35920140424306	10.0343214311458	4.60458436207008e-22	4.35882736271965e-21	39.0479640109039	up
PIK3R1	-0.58870693417163	5.65620352364028	-10.0329629293798	4.65945717684483e-22	4.40791292355178e-21	39.0362492882705	down
AVL9	-0.675550745869502	6.53639302482919	-10.0299529813565	4.7833570020848e-22	4.52219314504092e-21	39.0102977767823	down
AARS	0.469949936028529	7.94820639565018	10.0256044699539	4.96814915865116e-22	4.69385587500524e-21	38.9728152001886	up
ZNF681	-0.24672588113459	3.33176393932623	-10.0249483029404	4.99664151852638e-22	4.71772162004719e-21	38.9671602982664	no change
WAS	0.830292175470462	7.35351968446903	10.0225828170158	5.10070861122475e-22	4.81286642521317e-21	38.9467765590415	up
MRPS36	-0.6110430988325	7.5511243276062	-10.0204396608502	5.19684942276738e-22	4.90041414884596e-21	38.9283116632529	down
MLLT3	-0.964768925607265	5.91533284096549	-10.0180145848196	5.30780617837263e-22	5.00181063819918e-21	38.9074212514885	down
GJD3	0.674148109965715	4.58495075491131	10.0176456032169	5.32489326462304e-22	5.01467528927113e-21	38.9042430408996	up
ART3	0.915608007130557	3.95844077545453	10.0139687647528	5.49817236195896e-22	5.17452108107769e-21	38.8725773307309	up
SHROOM1	-0.906827697506162	6.91280876200769	-10.0131321363369	5.53837490481073e-22	5.20899861375788e-21	38.8653732813256	down
FMNL1	0.826306806363461	6.05974922555694	10.0130208637892	5.54374381254496e-22	5.21069081981448e-21	38.8644151671406	up
COQ9	-0.616267432382144	7.04700387514168	-10.0087786930543	5.75232484563843e-22	5.40326163267594e-21	38.8278936138255	down
GNGT2	0.422367898108184	5.02730857164707	10.0075622261996	5.81355995124518e-22	5.45726910664475e-21	38.8174229092472	up
RASL12	0.534500687676666	5.29060673755295	10.0074359634959	5.81995274647569e-22	5.45975901287312e-21	38.8163361591672	up
ARPC5L	0.319772391930524	8.63941591108198	10.0003891064517	6.1880175685466e-22	5.80131614952311e-21	38.7556991654728	up
RAI2	1.00197855744671	5.80214306563344	9.99988044660653	6.21546173918158e-22	5.82330519941165e-21	38.7513234285128	up
HS3ST1	0.788730042183817	5.9270397450613	9.99970734901891	6.22482853087653e-22	5.82834009398362e-21	38.7498343963594	up
CALR	0.40971248462556	9.53765709393692	9.99291217483152	6.60380967513521e-22	6.17921857871465e-21	38.6913951872857	up
ABHD3	-1.30279126840516	7.67480803108283	-9.98903756505909	6.83005913386378e-22	6.38543682070969e-21	38.6580859876751	down
TRPA1	1.12387783524493	6.91986562707921	9.98898894137384	6.83294671093275e-22	6.38543682070969e-21	38.6576680394644	up
MRPS25	-0.591279528268711	6.31458584591765	-9.98695871812016	6.95460092986636e-22	6.4949654365489e-21	38.640218429224	down
CASP4	0.834866459401006	7.09123039477206	9.98618413401255	7.00157932350813e-22	6.53465814483684e-21	38.6335616150368	up
MTIF2	-0.47958357299625	6.90682574065024	-9.97853225461296	7.48291379340596e-22	6.97943083976657e-21	38.5678210447406	down
MRPS33	-0.517832045848732	7.91410239194166	-9.97347287498904	7.81904981161342e-22	7.2882931098417e-21	38.5243737660963	down
WDR45	0.521295518617632	7.08144820329883	9.97190787712127	7.9260268660769e-22	7.3832938203015e-21	38.5109376196046	up
GSTK1	-0.408703012923395	9.55578899434114	-9.97161227728962	7.94639528708299e-22	7.39754668402745e-21	38.5083999455015	down
SLC1A4	0.73471798344275	6.55080081438141	9.97132368589028	7.96633087217119e-22	7.41137869605372e-21	38.5059224901059	up
SART1	0.265946078072493	7.34881645178831	9.96920181105693	8.11443887509047e-22	7.5423797393947e-21	38.4877085361528	up
RGS16	1.18409665686304	6.04358391115577	9.96915871379927	8.11747521448864e-22	7.5423797393947e-21	38.4873386228204	up
MYL6B	0.467511119480886	7.49336211874982	9.96391002876304	8.4958138152054e-22	7.88889276466623e-21	38.4422966482625	up
LUC7L2	-0.461935967673393	6.68831125639626	-9.96327592019879	8.54269009581348e-22	7.92737745254859e-21	38.4368561618145	down
LAPTM5	1.09056824443895	8.84997865711236	9.95986235748943	8.79947912309687e-22	8.16048264039676e-21	38.4075729895738	up
CDX2	-1.94228360675101	7.32542253794626	-9.95942302971141	8.83307926295181e-22	8.18644177786079e-21	38.4038047537031	down
ANXA6	0.799956453046339	6.17355410928336	9.95715514907906	9.00856303590545e-22	8.34378138547664e-21	38.3843544288601	up
ZADH2	-0.56931689876597	7.35899102192369	-9.95629543037496	9.07598631237004e-22	8.40089868114556e-21	38.376981948158	down
SH3KBP1	-0.557850786858218	11.2815579316997	-9.95601978832603	9.09770926369688e-22	8.41566933600655e-21	38.3746182892602	down
RBM5	-0.355258447362787	7.63935540728787	-9.94642855216559	9.88656341141377e-22	9.13959253428795e-21	38.2924019818422	down
TNFSF4	-0.274988901030017	2.88942471065742	-9.93527979544836	1.08891050627275e-21	1.00600168734578e-20	38.1969067653175	down
TSPAN4	0.448133689507006	5.42170613358455	9.93234189257656	1.11696718752334e-21	1.03126945201001e-20	38.1717549468546	up
NTMT1	0.385878764299112	6.31782043702533	9.93103037986604	1.12972235233099e-21	1.04238667363941e-20	38.1605286359103	up
GBA2	-0.505490485313467	7.02296911047821	-9.92982962078064	1.14152700240633e-21	1.05261337044379e-20	38.1502512990916	down
ATP6V0B	0.377111026207384	7.44036236794608	9.92785240456363	1.16123213035033e-21	1.07010766456589e-20	38.1333302048317	up
LMO4	0.657484422930511	6.45941063490768	9.92077939807391	1.23452442987542e-21	1.13693079513511e-20	38.0728191599933	up
CAPG	0.640067225578887	7.41458196383981	9.91958300619699	1.24736758038722e-21	1.14803433612309e-20	38.0625868737987	up
TRIM22	1.38928364495237	7.7263010616205	9.91845743957647	1.25957136901622e-21	1.1585358080359e-20	38.0529611471918	up
HAPLN3	0.931724979520668	5.0249934949064	9.91416835754993	1.30717016200378e-21	1.20155937372602e-20	38.016288642114	up
FAM20C	0.853834188635924	6.88167176400728	9.91395476199464	1.30958665142207e-21	1.20302305543159e-20	38.0144626587377	up
SLC35D2	-0.82535317369938	7.61321263389842	-9.91007306124631	1.35428176046444e-21	1.24329879606915e-20	37.9812837960855	down
NUTF2	0.303363397451768	8.47247099724687	9.90941141859225	1.36204960497253e-21	1.24964412845908e-20	37.9756293427798	up
FBXW7	0.62453561624918	6.5497421952025	9.90421162294645	1.4246545384431e-21	1.30626145085766e-20	37.9312010054753	up
SRPX2	0.738198045905833	6.18410094554867	9.90340564999962	1.43461052682881e-21	1.31456433522411e-20	37.9243160907214	up
KCNK6	0.589188801220648	7.14799814010054	9.90044915776246	1.4717257267548e-21	1.34772775617565e-20	37.8990641433104	up
WISP1	1.47635046921979	4.77298322992042	9.89932012434722	1.48614928813205e-21	1.36008283127671e-20	37.8894223061887	up
CYBB	0.99753241329072	7.63652306911152	9.89542665980044	1.53697251286566e-21	1.40571351944236e-20	37.8561786249434	up
PDSS1	-0.543994878853615	5.65721958296273	-9.89506779813131	1.541742765737e-21	1.40919343465642e-20	37.8531150246018	down
PRKAR1A	0.491316572915122	8.11395266428126	9.89371939793625	1.55979828699906e-21	1.42480448030822e-20	37.8416044608379	up
FAM213A	-0.859026672577124	7.30031744322325	-9.89072801311792	1.60060596351813e-21	1.46116605687768e-20	37.8160726985592	down
FRYL	-0.829013127059764	7.93272247409388	-9.88754687955136	1.64516413833275e-21	1.5009038079527e-20	37.7889275745817	down
DNAJB9	1.14469583191462	7.8396957047605	9.88676816370756	1.65625771946402e-21	1.51008082017591e-20	37.7822836351014	up
GALNT12	-1.68534808324655	6.33365012691659	-9.88590425302987	1.66865180377557e-21	1.52043135953259e-20	37.774913265839	down
ABCA12	0.851121080403864	3.82568960745345	9.87945211462602	1.76417237561501e-21	1.60646438969759e-20	37.7198823032106	up
ZNF253	-0.375031887450437	7.21847269381119	-9.87699371527585	1.8019774983006e-21	1.63986692909563e-20	37.6989212394752	down
RELA	0.331832571484613	6.58208463086033	9.87349283704063	1.85720430786399e-21	1.68907235401188e-20	37.6690782384565	up
KLHDC7B	0.542648761299508	4.65303740764287	9.86589265946555	1.98294182163544e-21	1.80230397076043e-20	37.6043175603446	up
CD300LF	0.867325946443984	5.80814035790885	9.86500648780635	1.99814145436204e-21	1.81498884936669e-20	37.5967689074988	up
REC8	0.496477994789651	5.91350189368848	9.86111224979458	2.06631655090897e-21	1.87574767995138e-20	37.5636025787498	up
SEMA6A	-0.971933557455932	6.69734529122704	-9.8597050546655	2.09151503224152e-21	1.89744219550215e-20	37.5516201693044	down
MPV17	0.394750183655495	6.29446866380267	9.85866510112367	2.11033294976921e-21	1.9133248489305e-20	37.5427656602636	up
FAHD1	-0.804108330969593	6.58311384383014	-9.8585205919683	2.11296108849806e-21	1.91451849837406e-20	37.5415353153092	down
ZNF486	-0.448171707157109	4.83482579329615	-9.85778474313122	2.1263941452773e-21	1.9254947480529e-20	37.5352705327552	down
DENND3	0.54597316100026	6.78091723405989	9.85754337156038	2.130818846351e-21	1.92830518910016e-20	37.5332156463549	up
KIF1B	-0.648507427668399	6.46328386233372	-9.85684511786782	2.14367035313603e-21	1.93873334230028e-20	37.5272713582304	down
IL21R	1.37592042377239	6.28430013079679	9.85312529272055	2.2134410089355e-21	2.00059432863353e-20	37.4956093712486	up
NES	0.643334017966977	5.9064794612061	9.85021843363849	2.26952667843804e-21	2.05001738398268e-20	37.4708731632923	up
TTC5	-0.566963665567535	4.37958277411554	-9.84989907550156	2.27577372509145e-21	2.05438893414718e-20	37.4681558778463	down
CLPTM1	0.570080927470289	7.67910919699531	9.84972725427881	2.27914181599706e-21	2.0561577928374e-20	37.466693949174	up
LRRTM2	-0.515525588091922	4.21425559365996	-9.84604010307924	2.35262147723293e-21	2.12113747394497e-20	37.4353265680325	down
SFXN1	-0.334520268579825	7.93033094030766	-9.84583778650261	2.35672065654406e-21	2.12352169281318e-20	37.4336056657538	down
CASP5	1.46429004067185	7.83949690134466	9.84534913114221	2.36665064162135e-21	2.13115357284064e-20	37.4294492757598	up
POLR2L	0.421309033498744	9.41451885917636	9.84505824897557	2.37258135722943e-21	2.13517694645364e-20	37.4269751704833	up
CARD19	0.465086849438727	6.60350958642117	9.84350144989654	2.40457389688605e-21	2.16263494595476e-20	37.4137346850267	up
MMP28	-1.13677116163868	6.55033541099125	-9.84341470503002	2.40636904994326e-21	2.16291681170084e-20	37.4129969699295	down
GRK2	0.499162230578379	5.85948327163235	9.84327966098012	2.40916638200227e-21	2.16409856480537e-20	37.4118485075545	up
SOX18	0.372025265776005	3.39722121668469	9.83772929310485	2.52697073873831e-21	2.26852348544668e-20	37.3646561644963	up
KCNMB1	1.11962815071615	4.78831810536767	9.83753837464154	2.53112294998042e-21	2.27085443766835e-20	37.363033214203	up
NRM	0.52142879923097	5.99516969308757	9.83486382236278	2.59000697574123e-21	2.32225625460041e-20	37.3402999288867	up
LEF1	1.09224995622275	5.98055964179452	9.83232372313918	2.64718774534113e-21	2.37206872429371e-20	37.3187136525837	up
PMM2	0.416846026758038	7.00691942084307	9.8314762628013	2.66654222824392e-21	2.38794582243414e-20	37.3115126692677	up
UACA	-0.386901992927111	7.05237572762726	-9.83125684214333	2.67157623109245e-21	2.39098701687655e-20	37.3096482965966	down
RILP	-0.662417113909513	6.07910400686454	-9.83065771292546	2.68536964601047e-21	2.40185911291757e-20	37.304557772341	down
NANOG	-0.33320175591283	3.23645066712421	-9.82847898380397	2.73612724890093e-21	2.44575930509534e-20	37.2860480273656	down
AMT	-0.70305284550049	6.33136362351181	-9.82658691803241	2.78097753695512e-21	2.48432858671566e-20	37.2699761083844	down
PTPRCAP	1.01370939760768	7.36256460057935	9.82611067215103	2.7923810249638e-21	2.4929899584952e-20	37.2659310526474	up
TSEN15	0.415829590129071	6.45291727406279	9.82307881067028	2.8660725381043e-21	2.5572164326839e-20	37.2401829049844	up
TGFB1I1	0.655677076681019	7.70670704344964	9.82239517085882	2.88295348603662e-21	2.57070690505049e-20	37.2343778815748	up
GAS7	0.885833947622276	6.82529658194458	9.81532242133565	3.06349059379008e-21	2.73002272268338e-20	37.1743380351862	up
AGO1	-0.338729234284258	5.36171116167306	-9.8113989932813	3.16842731657198e-21	2.82131617087193e-20	37.141046089726	down
EFL1	-0.469579840188187	5.3983206077378	-9.81133097333376	3.17027767147483e-21	2.82131617087193e-20	37.1404689975445	down
FBXO32	-0.814838832337885	6.11813087968541	-9.81127747279698	3.17173380585109e-21	2.82131617087193e-20	37.1400150924359	down
CYP4F2	-1.65323868234686	4.18543234107157	-9.80903394450545	3.23339702861603e-21	2.87441512951938e-20	37.1209823529642	down
ITIH5	1.45082532656865	6.478356919762	9.80853023173705	3.24740411267772e-21	2.88511003242585e-20	37.116709595532	up
GAB1	-0.52118866848201	6.26077968700739	-9.80734114923892	3.28070884396299e-21	2.91292621626081e-20	37.1066238070504	down
HNF4A	-1.7076013423509	8.43912527821693	-9.80599768132923	3.31874534922258e-21	2.94490734727064e-20	37.0952295988033	down
NOC4L	0.48576675975751	6.51492442088423	9.80582539356949	3.32365471689245e-21	2.94747192603154e-20	37.0937684759678	up
SCYL1	0.319498438955336	6.67196089175199	9.80448286600222	3.36215774448593e-21	2.97980671501282e-20	37.0823835299101	up
EDIL3	-1.18131983536566	7.26440366909197	-9.80427803228742	3.36807103225935e-21	2.98323621710496e-20	37.0806465926281	down
F2R	0.751440011893211	5.24631542563798	9.80145005792411	3.45077282041863e-21	3.0546349823924e-20	37.0566688100669	up
CSF1	0.552156155886529	6.33392958225593	9.80110060103614	3.4611311753989e-21	3.06194737983623e-20	37.0537061920934	up
HMGA1	0.456934023231482	7.86619516648088	9.80064663837584	3.47463326680899e-21	3.07203039343493e-20	37.0498577127839	up
USP34	-0.534616484918334	7.70173079314533	-9.79849841396287	3.53923902740048e-21	3.12725617935622e-20	37.0316478581225	down
FERMT3	0.664414468133696	6.8070475752201	9.79826615615334	3.54629490737039e-21	3.13159508547402e-20	37.0296792532593	up
AMPD3	0.698085287785293	6.07743208170495	9.79599827610854	3.61592920777921e-21	3.19115590362473e-20	37.0104586172839	up
UBE2F	0.418117911129151	7.06850961038619	9.78670784027636	3.91562273256371e-21	3.45355559076933e-20	36.9317547340182	up
GLUD1	-0.315533864609879	7.79927289853451	-9.78421056475938	4.00029689585761e-21	3.52610711285227e-20	36.910608402229	down
TDO2	1.61824378179187	4.68089994378278	9.78387127418195	4.01194030128306e-21	3.53423612419004e-20	36.9077356757863	up
DDX39A	0.418800700705056	7.51435095678669	9.7823120015518	4.06588324251231e-21	3.57959575940604e-20	36.894534468206	up
1-Sep	0.784477576998207	5.82890431045095	9.78044281875598	4.1314959374476e-21	3.63516854725272e-20	36.8787115120764	up
PHF19	0.732528075783848	6.93832041080007	9.77793779505509	4.22107706098907e-21	3.7117507144131e-20	36.8575095267764	up
CLDN14	0.723387944102462	3.8247283861858	9.7656243249098	4.69019782339863e-21	4.121783120298e-20	36.7533488301158	up
APOB	-1.21797225245994	3.78788513732671	-9.7640405612856	4.754171614966e-21	4.17548995569547e-20	36.7399586238601	down
IPO4	0.519140646136154	6.33161551379541	9.76341954981738	4.77949191191114e-21	4.19520405521148e-20	36.7347086086619	up
SOD2	0.800932119000946	10.7727437755389	9.76265828175496	4.81071331297517e-21	4.22007104744583e-20	36.7282732019336	up
HK1	0.410294130896002	6.91996538282892	9.75988034588975	4.92636786857726e-21	4.31893043709443e-20	36.7047929444837	up
PLEKHA5	-0.285431260147868	5.79111776167673	-9.75921322821703	4.95455013790662e-21	4.34103051398697e-20	36.6991549213113	down
SNX24	-0.487669583375147	5.73052099431002	-9.75859718934016	4.98071651759622e-21	4.36133887266659e-20	36.6939488323686	down
AMACR	-0.666205153263006	5.34012930664645	-9.75774171366613	5.01728040154731e-21	4.39072194372818e-20	36.6867196845972	down
ZBTB10	-0.343303577044227	5.87869956147843	-9.7561896570539	5.0842975135156e-21	4.44670406259959e-20	36.6736053070685	down
PLA2G16	0.92945870644682	5.37575131975206	9.75439160917153	5.1630466929434e-21	4.51287380699969e-20	36.6584142968092	up
PTPRR	-1.67575881248489	4.94067136905015	-9.75273313154845	5.23675465349521e-21	4.57456060305623e-20	36.6444042835267	down
C3AR1	0.72765111456098	7.13831087019085	9.75139329255356	5.29706237517629e-21	4.6244748499072e-20	36.6330872515219	up
DLL1	0.735393041745573	5.93286588428125	9.74216707176743	5.73145998285874e-21	5.00072452897723e-20	36.5551884118529	up
TPSAB1	1.57894672300808	8.27219750366563	9.73690865436044	5.99465418857656e-21	5.22723818343202e-20	36.510814766195	up
TMSB10	0.216992022524847	11.6858652803202	9.73335951340872	6.17903330891139e-21	5.38479696777192e-20	36.4808749594744	no change
BID	0.622452857526852	6.87673074787008	9.73249056916484	6.2250253569226e-21	5.42164052118133e-20	36.4735459509429	up
SLC35A3	-1.41203443713726	7.81607620032212	-9.73130028392479	6.28857685475656e-21	5.47372429033283e-20	36.4635074099533	down
TRIM21	0.542541526067663	7.77564699242859	9.73002230679626	6.35752652789755e-21	5.5304418788868e-20	36.452730304146	up
AQP9	3.0515509602456	4.63627557971733	9.72941289952706	6.39066877215413e-21	5.55596140959702e-20	36.4475915749197	up
ARHGAP28	0.830643535907931	5.42783078699938	9.72562933983274	6.60030235666576e-21	5.73479842263393e-20	36.4156926086664	up
SIRT5	-0.411033088209736	5.8080999711453	-9.72099069406308	6.86663544781741e-21	5.96265780082039e-20	36.376596912167	down
CNNM2	-0.783787583067387	6.47911764906275	-9.71549124765762	7.19622434113632e-21	6.24514189700159e-20	36.3302639414475	down
PPP1CC	-0.501914830092602	8.41121701379066	-9.71360725421096	7.31270307217728e-21	6.3424555403786e-20	36.3143956867458	down
RNF14	-0.479859850338974	6.0027044921766	-9.71326722943438	7.33392346941562e-21	6.35708318783015e-20	36.3115320115584	down
SLC35B3	-0.869544768120231	7.02155675389833	-9.7124574401398	7.38470723936379e-21	6.39730395091948e-20	36.3047122952688	down
RAB13	0.475395778614729	9.00287182191467	9.71143260184889	7.44947726760942e-21	6.44958598311357e-20	36.2960821236048	up
ZNF273	-0.32517896641075	6.38512394828345	-9.71091497027503	7.48240544816354e-21	6.47425443549752e-20	36.2917233986223	down
KLHL3	0.392701670973186	4.40014142410087	9.70803906114981	7.66799618595895e-21	6.63090878711154e-20	36.2675098739834	up
GNB2	0.357115193131324	6.90465392902844	9.70582183063375	7.81418941818016e-21	6.75332877070313e-20	36.2488456540675	up
TESC	0.926709903148982	5.37406405862868	9.70071008121049	8.16184521437032e-21	7.0496126978795e-20	36.2058278916779	up
AP1M1	0.451325202676564	6.09800428608024	9.69940112194751	8.2533077020033e-21	7.12362332637697e-20	36.1948150711504	up
ZNF292	-0.561709681547583	6.04643775747136	-9.69934441332436	8.25729305215443e-21	7.12362332637697e-20	36.1943379825752	down
BLOC1S1	-0.513240354933476	8.76953951181389	-9.6989260773017	8.28675173926513e-21	7.14481483390745e-20	36.1908185929989	down
TNNC2	-2.37979021016646	5.56300325243742	-9.69750825297159	8.38737016692987e-21	7.22729883864671e-20	36.1788915104667	down
APBA1	-0.363844866233628	4.42981339457501	-9.6945714571005	8.59965350060927e-21	7.4058490943005e-20	36.1541905563619	down
HIGD2A	-0.413816220178024	8.47791889308403	-9.69437864998163	8.61377521833889e-21	7.41363660743471e-20	36.1525690771181	down
SPTLC3	-0.468425537549944	4.45743498155744	-9.69265123257312	8.74132594475077e-21	7.51898260551132e-20	36.1380428132463	down
TAPBP	0.487912559897122	9.77636038601783	9.69154381468039	8.82407961290568e-21	7.58569435274348e-20	36.1287312761496	up
HSD11B1	1.10917475878565	4.77293386503039	9.68869605657432	9.04046653050132e-21	7.76713890204401e-20	36.1047899816099	up
FCGR2B	1.18817186827618	6.23089722432575	9.68552883196388	9.28731066245165e-21	7.97452198469452e-20	36.0781690018517	up
ADAM8	1.37674480892138	6.83696067925067	9.68496367681575	9.33205438073695e-21	8.00823032308156e-20	36.0734194658806	up
C16orf45	0.486029920438511	6.36918517162158	9.68336961441801	9.45941200234691e-21	8.11275188003865e-20	36.0600241450748	up
VAT1	0.513026404165809	6.71660153424301	9.68285203350304	9.50113350966998e-21	8.14374902176469e-20	36.0556751276782	up
MMP25	0.724474690687242	4.88491702322159	9.6819724701242	9.57245273011183e-21	8.20006411393441e-20	36.048284915152	up
GZMH	1.68577663355055	5.1387453343008	9.68103549191395	9.6490112488722e-21	8.26079866274414e-20	36.0404128398529	up
NT5C3B	0.517989421666736	6.6676885627695	9.67979391075311	9.75139396906143e-21	8.34355789955391e-20	36.0299824911239	up
OXNAD1	-0.405668349460611	7.17961814048591	-9.67881187781172	9.83313604289625e-21	8.4085698194585e-20	36.0217332692375	down
LONP1	0.490929480844709	6.31076967090369	9.67820754844685	9.88377620108914e-21	8.44692512923291e-20	36.0166571200281	up
MTERF1	-0.496793817314094	5.4935585620868	-9.67663589448044	1.00166875357666e-20	8.55550543941401e-20	36.0034568867698	down
IL1B	5.08409145536782	8.77556477464728	9.67359994429238	1.02784678723382e-20	8.7739646510246e-20	35.9779625896068	up
BMP6	0.94044656784123	6.02608619098211	9.66867394530914	1.07177233246509e-20	9.14357728637808e-20	35.9366092246462	up
CLCA3P	0.392789437151086	2.69783237541663	9.66773828095834	1.08032360109838e-20	9.21114696567354e-20	35.928756154317	up
SLC16A5	-0.859511357978382	6.0296045366285	-9.66371000886552	1.11791797601131e-20	9.5261229981536e-20	35.8949531031073	down
ANXA3	1.17279078969063	6.90161957746619	9.66312767934973	1.12345886371656e-20	9.56775322851261e-20	35.890067373343	up
GBP5	3.11556806258451	8.72910744093765	9.66287186109507	1.12590158225162e-20	9.58296524555501e-20	35.8879211334344	up
USP8	-0.397853303208426	6.9332491229686	-9.66094181314585	1.14450141493626e-20	9.73559857448982e-20	35.8717299510018	down
FNIP2	-0.777226895398212	6.54679377851683	-9.66034400388368	1.15032403198229e-20	9.77942917579818e-20	35.866715410323	down
CCDC85C	-0.582649192586344	6.46598643721512	-9.65838027430985	1.16965803234534e-20	9.93800832255236e-20	35.850244876218	down
MIER3	-0.940130434869572	6.82551761783071	-9.65593877520594	1.19414565926515e-20	1.01401653218693e-19	35.8297705588454	down
TLR2	1.64136872158723	6.02444179014851	9.65525495020882	1.20109488814289e-20	1.01932453966406e-19	35.8240367141092	up
TAPBPL	0.647085349231848	8.36288514699825	9.65254917890556	1.22898702782866e-20	1.04238952034951e-19	35.8013518735329	up
BHLHE22	1.25760985997557	4.93639136225841	9.64974513556172	1.25856967232069e-20	1.06686071468438e-19	35.7778480888318	up
TXLNA	0.399830443013495	7.74122007351753	9.64800933817114	1.27723489794525e-20	1.08205442863069e-19	35.7633009819253	up
TUBB2A	0.855414671801213	8.03946326543621	9.64661944704853	1.29237814995204e-20	1.09424848345997e-19	35.7516541878633	up
SUPT5H	0.326736728556758	6.44690639519504	9.63762444348133	1.3947760387695e-20	1.18026352683585e-19	35.6763092405069	up
WFDC5	0.248482745663406	3.05123504680539	9.63161106952116	1.46767587079715e-20	1.24123202120661e-19	35.6259683380068	no change
FCER1G	0.996112792475491	8.84154258433322	9.62828377025686	1.50962258140911e-20	1.27596762135662e-19	35.5981238720458	up
PCSK9	0.705628708684912	4.75652046324689	9.62244983777492	1.5860576746945e-20	1.33979652068956e-19	35.5493198584456	up
UGT8	-1.32500940902835	5.56631231976554	-9.62047320617153	1.6128154021812e-20	1.36161170767143e-19	35.5327892270448	down
TMEM88	0.639414645587075	4.97945532551393	9.6203702003982	1.61422199478335e-20	1.36201147155217e-19	35.5319278554814	up
CECR1	0.908593567172395	7.8358583649686	9.61399490139186	1.70368783384693e-20	1.43666847548606e-19	35.4786285875106	up
KDM6A	-0.677389338817681	6.67357553598684	-9.60909966785635	1.77570376813441e-20	1.49653278888326e-19	35.4377208369873	down
ACSL5	-1.77973549136742	9.23722641401701	-9.60811693062847	1.79052081789491e-20	1.50814958908321e-19	35.4295103066122	down
BFSP2	0.576977698946792	3.75311526257317	9.60758404455498	1.79860648652572e-20	1.51408644081983e-19	35.425058433281	up
CHMP5	-0.584755335932477	7.61712793080512	-9.60641142580905	1.8165267016843e-20	1.52829050515768e-19	35.4152627056197	down
NEDD4L	-1.1794020785377	6.64643851000187	-9.60620535162943	1.81969420367835e-20	1.53007351907217e-19	35.4135413113202	down
SLC9A3R1	-0.929067925745663	7.78764055537484	-9.60550199705087	1.83054653110078e-20	1.53831247636604e-19	35.4076662031382	down
ACTR1A	0.338607328983669	8.08371050822188	9.59897672511245	1.93433530050717e-20	1.62459679985634e-19	35.3531759220786	up
ZNF782	-0.347408351529447	5.74652522274372	-9.59769995950184	1.95531506804089e-20	1.64092675223373e-19	35.3425173061407	down
ADGRF5	0.808813492506991	5.20744865693286	9.59765687463362	1.95602695683132e-20	1.64092675223373e-19	35.3421576460326	up
NINJ1	0.759439497618764	7.03388540456765	9.59601505121763	1.98334696188938e-20	1.66289004036182e-19	35.3284530674704	up
TNFAIP8	0.786140829883684	7.07438151819634	9.5945092982435	2.00873505127991e-20	1.68320927345195e-19	35.3158858201279	up
COL15A1	1.34577353524594	6.48980142774877	9.59236923810519	2.04537312441497e-20	1.71292664928774e-19	35.2980270631332	up
ZNF33A	-0.460646692138373	7.28526477153509	-9.59208387083186	2.05030842546344e-20	1.71607523431707e-19	35.2956459024486	down
TFF1	1.94629681150467	10.3753971227194	9.591828469873	2.05473547964835e-20	1.71879505996716e-19	35.2935148311366	up
MRRF	-0.417751832476372	6.62835781242214	-9.58951203651102	2.09532302901612e-20	1.75174285535786e-19	35.2741883811043	down
CDS1	-1.41255257572118	7.09456539379321	-9.58314316900328	2.21105693478577e-20	1.84744121792032e-19	35.2210695401244	down
MT3	-0.634173696682273	4.02560418921764	-9.58020128033846	2.26663409569062e-20	1.892795074073e-19	35.196541881552	down
COX7B	-0.476753848595422	10.1829421362097	-9.57774271846022	2.31414074606518e-20	1.93136149058396e-19	35.1760481916171	down
CWH43	-3.78810735128484	5.36130307078175	-9.57741191807077	2.32060764545455e-20	1.93565198861144e-19	35.1732910562167	down
ERBB2	-1.02651181647681	7.45871356392077	-9.57449834693747	2.37834486807047e-20	1.98267847168616e-19	35.1490102501463	down
COBL	-1.04309840558057	6.12463469744352	-9.5719268149155	2.43048541081656e-20	2.02498833000509e-19	35.1275844496265	down
ADAMTS2	1.11079107297044	6.13419168033981	9.5703825553215	2.46233967465821e-20	2.05035779982806e-19	35.1147198551024	up
CSTA	1.35644315362164	7.19700922643144	9.56716235152378	2.53010151939075e-20	2.10558106491145e-19	35.0878986141276	up
SURF4	0.354312614379447	8.45627024385327	9.56314758892811	2.61717640726966e-20	2.17680478728861e-19	35.0544688428188	up
IL13RA2	2.22533267603797	5.06405161430755	9.56244026928316	2.63282203403467e-20	2.18857079902074e-19	35.0485802759684	up
RAC2	1.03691678479841	8.30841671347934	9.5607193297815	2.6712767030824e-20	2.21927296726772e-19	35.0342544878995	up
IRF7	0.792477831437422	5.99008636529483	9.55919257677798	2.705857886142e-20	2.24672397975056e-19	35.0215467896831	up
RARRES3	1.07797855718903	8.70551621871762	9.55425776857158	2.82069494542532e-20	2.34074383845215e-19	34.9804829748447	up
GNPTAB	-0.508121970361941	7.62691842524787	-9.55384418879225	2.83053582597476e-20	2.34757565066781e-19	34.977042186392	down
ADGRG6	0.995695546974305	6.6383412460425	9.55249554442512	2.86286297941062e-20	2.37303866612475e-19	34.9658228713882	up
IP6K1	0.335632702494139	6.06272877303538	9.55238642472037	2.8654945339579e-20	2.37387194734299e-19	34.964915160705	up
TNS4	1.56749827286913	6.48853990906184	9.54924654187299	2.94225215199374e-20	2.43607797292414e-19	34.9387993932847	up
TFPT	0.397202823685912	6.10832126725889	9.54811344389208	2.97044931978838e-20	2.45802997284303e-19	34.9293764935748	up
DESI1	0.39073284871986	7.15329382905871	9.54616893272377	3.01946397980249e-20	2.49717369479756e-19	34.9132077790301	up
SPI1	0.665673408168816	5.67460185983177	9.54497739946156	3.04989372726737e-20	2.52091159325718e-19	34.9033013263492	up
SOS2	-0.524505012178786	7.57908567478548	-9.54292426518871	3.10304192929812e-20	2.56339009858317e-19	34.8862336481468	down
ARHGAP4	0.735637830282997	5.7903992237369	9.5404102647983	3.16937166399844e-20	2.61670351693355e-19	34.865338515878	up
BATF3	0.821492724226533	5.33544048765869	9.53569237832486	3.29766408600517e-20	2.72079107077257e-19	34.8261368257658	up
RHBDD3	0.44026935360857	5.47423292492973	9.53563804292652	3.29917119631942e-20	2.72079107077257e-19	34.8256854281076	up
PSAP	0.335200408305996	10.7180348710302	9.53144027107509	3.41769257861232e-20	2.81694288932829e-19	34.7908177362392	up
FAM13A	-0.645328092286218	6.4356173826477	-9.5308052483794	3.43598573331651e-20	2.83042233347749e-19	34.7855440818132	down
SGTA	0.385413023005603	6.34431818057764	9.52736510922739	3.53678574749102e-20	2.91181396255648e-19	34.7569794059419	up
DCANP1	1.21107411448469	4.78993324384649	9.52477736764416	3.61453566869465e-20	2.97414752851949e-19	34.7354975450923	up
ARHGAP9	1.4774088662121	7.46741771708349	9.51671216394685	3.86788830398218e-20	3.18082059567481e-19	34.6685730021155	up
SLC25A37	0.837239804749433	7.59345463536841	9.51576728951234	3.89869795761413e-20	3.20435214455481e-19	34.6607352587269	up
SETD7	0.655818196786339	6.37296786112548	9.51502739389087	3.9229935052026e-20	3.22250625748128e-19	34.6545982215916	up
TLE2	-0.845761752684652	5.13289554107143	-9.51343381645579	3.97583164633569e-20	3.26407280886176e-19	34.6413815597048	down
VSNL1	0.91875902843033	6.14088325436288	9.51098240723406	4.05849275719787e-20	3.3300628879605e-19	34.6210535147769	up
PTP4A3	1.69860400450036	6.91463407543349	9.51077678218901	4.06550332186793e-20	3.33394112299473e-19	34.6193485689092	up
PPM1M	0.607526342553879	4.95429197150486	9.50751155561444	4.17844950418734e-20	3.42355391218755e-19	34.5922785331865	up
GATA6	-1.73370300647294	8.08889439724865	-9.50748244003998	4.17947048812647e-20	3.42355391218755e-19	34.5920371845869	down
SEPSECS	-0.545332626640479	6.48055685692678	-9.50562632222657	4.24507098615619e-20	3.4753393822166e-19	34.5766523491906	down
DHX30	0.297347096310672	6.30112633032403	9.50509720370625	4.26395771800568e-20	3.4888447763301e-19	34.5722670457195	up
KLF16	0.544101075178755	6.47375405128182	9.49905252338115	4.48572014905018e-20	3.6682384882737e-19	34.52218200698	up
CPXM1	0.882498799204435	5.71593095315405	9.49667218919519	4.57615113092086e-20	3.7400939562179e-19	34.502465545614	up
ACTN1	0.576518303355097	8.10313844218406	9.4930238728804	4.71827166642424e-20	3.85409129909315e-19	34.4722534622039	up
TNFRSF10C	1.5966275175717	5.80192725070185	9.48916959461346	4.8731676913266e-20	3.97839087194041e-19	34.4403451971993	up
PSMB2	0.29834068866222	8.65232262895522	9.48714369312322	4.95659425822291e-20	4.04423736094353e-19	34.4235773224464	up
DPCD	0.523546219460366	5.71980953346608	9.48515823565257	5.03972805627766e-20	4.10977153282039e-19	34.407146785836	up
DLG1	-0.579466623225955	7.83114914022209	-9.48385356804405	5.095106956746e-20	4.15261173911901e-19	34.3963514835886	down
TMEM30B	-2.04753349909568	8.81963360532313	-9.48308569110052	5.1279822700387e-20	4.17707350422739e-19	34.3899983041291	down
PPA1	0.454632698466341	9.58996855932341	9.48185084228491	5.1812914859896e-20	4.2181434367535e-19	34.3797823474649	up
EHD2	0.663235300851182	7.2605840226327	9.48029266368999	5.24934329055791e-20	4.27116298842106e-19	34.3668928875251	up
EBI3	0.712308758377612	5.44880366084768	9.47304713410899	5.57760042767659e-20	4.53572331157634e-19	34.3069776916588	up
CDC42EP1	0.489155764727087	6.12631840218926	9.46710458840165	5.86194396701044e-20	4.76429822307636e-19	34.2578627619916	up
CA3	-0.245984408367652	2.73757215228625	-9.46327325314658	6.05283590986122e-20	4.91670816784887e-19	34.2262091257397	no change
ZNF575	-1.26345146323331	6.60220586524549	-9.4619848725957	6.11840178433017e-20	4.96720305038195e-19	34.2155669654812	down
CARHSP1	0.60927491795762	6.48363243594347	9.45944579776227	6.24968248632958e-20	5.06996937915555e-19	34.1945971090282	up
MADCAM1	1.48201327740576	6.60606395654543	9.45940275577859	6.25193182330615e-20	5.06996937915555e-19	34.1942416677057	up
ASB7	-0.403898916270872	6.17008997056868	-9.45737622156537	6.35874964058929e-20	5.153729511587e-19	34.1775078879742	down
CYP2S1	-1.0374254644024	7.11912149826264	-9.45391121832174	6.54559359572479e-20	5.30222140492757e-19	34.1489023943403	down
P2RY14	1.50364468073779	6.20769932215987	9.45310052784738	6.59008789972069e-20	5.33530299901403e-19	34.1422108337252	up
JAK3	1.23951232580636	7.24106876130655	9.44728911102293	6.91793875029305e-20	5.59762483026761e-19	34.0942550990496	up
LBH	0.866169925436238	6.21032408823806	9.44648182078076	6.96474225390352e-20	5.63237355569139e-19	34.0875950963517	up
ZNF320	-0.388592913205155	6.25051952859331	-9.44185577081138	7.23905552652974e-20	5.85096863348586e-19	34.0494392112621	down
DDR1	-0.848455458101806	7.95393740724245	-9.4414513841266	7.26353735713096e-20	5.86750718328946e-19	34.0461044751689	down
CTAGE1	-0.230657778397521	2.8465575546583	-9.4400856113364	7.34683007622936e-20	5.93150877338053e-19	34.0348425509884	no change
BTBD3	-0.753437268575599	5.13116109767871	-9.43818463842952	7.46433974507771e-20	6.02304959971804e-19	34.0191694905153	down
YBX3	0.391043837459353	8.71017314339283	9.43695022825814	7.54164071009829e-20	6.08206240029308e-19	34.0089933437726	up
AKTIP	-0.373759765129324	6.07110460531047	-9.43521538384426	7.65162207841428e-20	6.16735104796318e-19	33.9946934359815	down
TRAF3IP1	0.305539553026295	5.85539957417556	9.43155186121384	7.88912089755757e-20	6.35527029479292e-19	33.9645023643478	up
NAMPT	1.27464903434104	8.41976509208664	9.42724852219755	8.17743959859319e-20	6.58389883180722e-19	33.9290497876399	up
GPCPD1	0.57795399216241	6.39650707526582	9.42121538139708	8.59930810348632e-20	6.91974092539084e-19	33.8793668471547	up
PAQR7	0.5773014639741	6.10936939288805	9.42000165332514	8.6867479321321e-20	6.98625121572079e-19	33.8693746715952	up
EPPIN	-0.442814562303294	4.19728488714709	-9.41868378868265	8.78268765388573e-20	7.05952046716795e-19	33.8585262708744	down
LPIN1	0.544655350643835	7.09967337898151	9.41452144017427	9.09265088935203e-20	7.30464639691093e-19	33.8242701155038	up
HIVEP3	0.487782089808529	5.66934401578955	9.40979145754129	9.45805653956117e-20	7.59401822376097e-19	33.7853561115562	up
NDUFA6	-0.421202401989675	9.0333832701236	-9.40850444353174	9.55997546265599e-20	7.67163066676138e-19	33.7747702670317	down
TACC2	-0.808981517387713	7.22222434319109	-9.40692677650571	9.68639665409787e-20	7.76880944834432e-19	33.7617952485007	down
LIMK2	-0.740531407205334	7.69809304997163	-9.40576776868017	9.78032390219239e-20	7.83983459639222e-19	33.7522643989712	down
TM4SF1	1.03705773408482	8.68175426686939	9.40531845319196	9.81697912838672e-20	7.86489815241827e-19	33.748569787483	up
NDUFB2	-0.325781295208767	9.95959254930984	-9.40347256309111	9.96900058748955e-20	7.98230946657076e-19	33.7333928737539	down
RNF135	-0.596531133969617	6.62137575133695	-9.4014606777209	1.01373499055901e-19	8.11265880328394e-19	33.7168536924463	down
OSBPL5	0.421736048621455	6.57988807931738	9.39964040872969	1.02920904652228e-19	8.23198052169079e-19	33.7018920276741	up
TANK	0.443337409155181	7.42007271689418	9.3962116759556	1.05899482719718e-19	8.4611217830559e-19	33.67371553285	up
BTD	-0.48948291237088	5.60788255814239	-9.39620917217259	1.05901688687012e-19	8.4611217830559e-19	33.6736949601878	down
OPHN1	-0.421636254769819	10.5661207236521	-9.39491410252142	1.07048837531597e-19	8.54809563155753e-19	33.6630544017963	down
CARD8	0.640787713318118	6.44484922405857	9.38733329999874	1.14014963087277e-19	9.09937898406224e-19	33.600791063294	up
MMP14	0.93556019662094	5.97048291049794	9.38656977702702	1.14740992820697e-19	9.15231842734268e-19	33.5945221192917	up
CRCP	-0.418028422244101	5.75785008674513	-9.38514183803798	1.16111125828783e-19	9.25654890072498e-19	33.5827989820112	down
C1QTNF6	0.560703456746537	4.81464894467129	9.38368705418809	1.17523683910176e-19	9.36404592814872e-19	33.5708568308849	up
SH3D19	-0.869304689815891	9.39610238159379	-9.38290765795604	1.18287447407027e-19	9.4197592460468e-19	33.5644594302193	down
GEM	1.30286265859118	6.251244578144	9.37982874322946	1.2135298487432e-19	9.65861243299049e-19	33.5391911425357	up
TCF25	0.382727181854413	8.95119240576767	9.3790352902674	1.22155662321027e-19	9.71720001580397e-19	33.5326803781961	up
BCL2L11	-0.78579037841718	6.17513488095201	-9.37759569003262	1.2362544969364e-19	9.82876192362783e-19	33.5208686391558	down
ALG1	0.454989337701564	5.87383856394369	9.37584134260886	1.2544028458374e-19	9.96762021812113e-19	33.5064762812666	up
PMVK	0.366176182017662	6.35685827791632	9.37380376823122	1.27581259770227e-19	1.01322287751143e-18	33.4897629199363	up
SH3TC1	0.747853831536458	5.59624414347248	9.36704438789126	1.34946207700403e-19	1.07078110393931e-18	33.4343381396034	up
SLAMF1	0.935441727207966	5.15317960220585	9.36701824918178	1.34975490254732e-19	1.07078110393931e-18	33.4341238688125	up
MAPK11	0.312272206030827	5.39680889455706	9.36264224987107	1.3996760669954e-19	1.10978118141944e-18	33.3982581690972	up
COX10	-0.42652859448557	4.70791883694725	-9.35961117764787	1.43532224054702e-19	1.13742664197963e-18	33.3734228857637	down
SRSF5	-0.369015608972406	8.67685635417619	-9.35603513151568	1.4785352127124e-19	1.17103518719278e-18	33.3441301047393	down
ACTA2	1.39978413398646	9.26777929004853	9.35518092862593	1.48904662949874e-19	1.17872091381742e-18	33.3371342440167	up
RCC1L	0.363376445857708	6.14534320654615	9.35497278726556	1.49161911445612e-19	1.18011730155642e-18	33.3354296539679	up
FCHO1	0.404313078083285	5.40734149413545	9.35455610216532	1.49678229300988e-19	1.18356073299378e-18	33.3320172643238	up
DOCK1	-0.605786972933953	5.65488169932279	-9.35148529066804	1.5353828854823e-19	1.21342631182377e-18	33.3068727725665	down
ENO1	0.408208990682605	8.98382417164891	9.35128912528371	1.53788195400538e-19	1.21474366247925e-18	33.3052667376744	up
DSC2	-1.47658575326835	8.44637602021954	-9.34701995297547	1.59327862821505e-19	1.25781980184181e-18	33.2703206782387	down
ARHGAP15	0.858117977242268	6.55639925671653	9.34526328697811	1.61664296479677e-19	1.27557499227775e-18	33.2559446697486	up
EEF2K	-0.59146690046623	7.31000846915697	-9.34221721851479	1.65796403676972e-19	1.30747169339425e-18	33.2310214161018	down
CHP2	-38.1164038019229	23.7213683757042	-9.34193256468889	1.66187851071536e-19	1.30985100544882e-18	33.2286926611248	down
GRAMD4	-0.822341873292687	5.44619879971473	-9.33790297771844	1.71828427298559e-19	1.35357774057046e-18	33.1957323158143	down
TALDO1	0.362949761259774	8.50850198929244	9.33281047689575	1.79228823192339e-19	1.41111280050624e-18	33.1540931046832	up
LY6E	0.628113751991191	5.09361094901432	9.33222860272158	1.80094243058517e-19	1.41716208405669e-18	33.1493364570048	up
SLCO4C1	-0.455028215323424	3.25613165285163	-9.33063832380061	1.82480631958648e-19	1.43516690986012e-18	33.1363375418478	down
CCM2L	0.581625052286796	3.96751712098969	9.3295529712517	1.84127279288866e-19	1.44733758523402e-18	33.1274668457308	up
SLC37A4	-0.692823755287927	5.73319661105319	-9.32692685086362	1.88172647207398e-19	1.47834022135973e-18	33.1060065165955	down
DYNC1LI2	-0.380016869029133	9.35952380050878	-9.32418210126689	1.92494856081016e-19	1.51148327822195e-18	33.0835816328385	down
MYO9A	-0.358046610270876	5.03332361364524	-9.3188410359429	2.01189324732324e-19	1.57890353393426e-18	33.0399588522962	down
KPNA2	0.424833161298356	8.03357553028891	9.31830956144403	2.02075479422141e-19	1.58500578889038e-18	33.0356191025363	up
NCDN	0.376188397227984	4.19931448822029	9.31646621449051	2.0517904911274e-19	1.60848473678768e-18	33.020568718107	up
CASP1	2.20983815790802	9.43374868075065	9.3126458838026	2.11762292263761e-19	1.65920245849389e-18	32.9893839970447	up
PCDH12	0.425987717163865	5.56457133439999	9.30968309013063	2.17011478387223e-19	1.69899810868493e-18	32.9652058526183	up
ARL8A	0.326786554886672	5.50619952549767	9.30964814291198	2.17074157203357e-19	1.69899810868493e-18	32.9649206973428	up
TNFRSF1B	0.797510457077625	7.26215521553993	9.30808613538455	2.19894048428235e-19	1.72014652996085e-18	32.9521761680352	up
PMM1	-0.539916262728981	6.24787237982279	-9.30553663635401	2.24574795326349e-19	1.7558212572998e-18	32.9313780937187	down
NMB	0.459520485661964	5.06992981589264	9.30496451067405	2.25638670561651e-19	1.76319468639637e-18	32.9267114491017	up
GTF3A	0.4318384216842	8.73987019948733	9.30423649644564	2.26999642555357e-19	1.77288056842191e-18	32.9207735850768	up
IFIT5	0.565683880485427	5.71899887575775	9.30377752618714	2.27861830933179e-19	1.77866264499017e-18	32.9170302904589	up
CDHR3	-0.237639005528519	3.51997720513005	-9.30341693136035	2.28541492819804e-19	1.78301452201533e-18	32.9140894293402	no change
PSME1	0.384970037301477	8.86357166297705	9.30320836975086	2.28935513239716e-19	1.78513444805562e-18	32.9123885270607	up
ALDH9A1	-0.417650401605263	7.35166748653627	-9.30294001838748	2.29443480078367e-19	1.78814013812276e-18	32.9102000580832	down
RRBP1	0.438276974440507	9.45046827103756	9.30165147977109	2.31898168391211e-19	1.80630606403762e-18	32.8996923841763	up
ZNF580	0.494401398224154	7.30135315831431	9.29510162640053	2.44783640619537e-19	1.90565696113247e-18	32.8462971478604	up
SLC16A3	0.6805136591521	7.4688754494661	9.29215814559808	2.50802892503842e-19	1.95147645089477e-18	32.822310771855	up
FBN1	1.04750758356068	6.81839196675498	9.29032825591714	2.54618569341098e-19	1.98011041911135e-18	32.8074019247304	up
ARHGAP27	-0.523846930216036	7.03905725835591	-9.28996539196763	2.55382014381789e-19	1.98499002339242e-18	32.8044457898135	down
RING1	0.270563003422327	7.97896723596061	9.28861937179362	2.58233819041108e-19	2.00608784275841e-18	32.7934809621143	up
COG2	-0.51810571817655	6.55550156212346	-9.2884928555651	2.58503484294257e-19	2.00711455332089e-18	32.7924504087967	down
SEMA5A	-0.958393070960486	5.53387466366507	-9.28790785032894	2.5975403492967e-19	2.015752072232e-18	32.787685315469	down
SH2D3A	-0.559394972285751	6.40996986556882	-9.28735417759271	2.60943125116164e-19	2.02390371802372e-18	32.7831756463635	down
DUSP10	0.545614050075121	5.4536836277171	9.2862300893484	2.63373871308167e-19	2.04167201247228e-18	32.7740205631506	up
IL17RB	-0.695609339608343	6.0031598393151	-9.28382175069332	2.68657449906986e-19	2.08152483879632e-18	32.7544087832834	down
MRAP2	1.10299598209196	5.05822336779223	9.28063755026552	2.75804628912668e-19	2.13576666750038e-18	32.7284848459776	up
CLCN5	-0.55002594246522	4.22987802130844	-9.28044165615822	2.76250425898958e-19	2.1380845529412e-18	32.7268902078257	down
PDE3A	-0.893312942651418	6.08125947213332	-9.27959694779562	2.78180919556279e-19	2.15188494052094e-18	32.7200143140042	down
MYO9B	0.289795994027869	5.80355607663097	9.27814552580853	2.81529245943498e-19	2.17663262872735e-18	32.7082008996558	up
LRP10	0.496666540725784	9.77636279443287	9.27796835781152	2.81940683566106e-19	2.17865969190812e-18	32.706758989526	up
CHID1	0.393213500697927	7.62070132353273	9.27758898893084	2.82823696637558e-19	2.18432671948066e-18	32.7036715051348	up
ZNF732	-0.228427296301155	3.13694460963022	-9.27614274264128	2.86215152021632e-19	2.20935091171854e-18	32.6919021407166	no change
TMEM259	0.460752456501421	8.27570304865329	9.27489110445822	2.89182741831037e-19	2.23107847912667e-18	32.6817175919433	up
CTDNEP1	0.235656419066916	7.72226910204473	9.27400420281068	2.91303981120314e-19	2.24625684755057e-18	32.6745015245279	no change
CYTIP	1.25342437624617	6.58948043643917	9.27352256054112	2.92462394020556e-19	2.25399871463466e-18	32.670582973766	up
SPOCK2	1.21771618267113	6.92429687399823	9.27336193826617	2.92849725196195e-19	2.25579284363528e-18	32.669276215428	up
PPP1R16B	0.958996578058348	5.69086830464551	9.26703591472605	3.0851536992781e-19	2.37521036647481e-18	32.6178238458447	up
AKIP1	0.381527640208037	6.43701626238045	9.26518791226166	3.13246390678305e-19	2.41036244846137e-18	32.6027982322177	up
THSD4	-1.03076224831113	6.11714964737626	-9.25498826104019	3.40680339998043e-19	2.62007951683426e-18	32.5199084088927	down
PYCRL	0.399759684957338	5.69541515123046	9.25186420115294	3.49549615728492e-19	2.68687506097356e-18	32.4945338445162	up
OCRL	-0.427982136796921	5.24495716567703	-9.25133480901286	3.51075065912459e-19	2.69718038796009e-18	32.4902346034805	down
NDUFS4	-0.45220538510852	7.33435560228601	-9.24965957108014	3.55945858019768e-19	2.73316238270097e-18	32.4766310738747	down
LRIG3	-1.00718276780388	6.16605757813793	-9.24733420429298	3.62818014258613e-19	2.78446611678916e-18	32.4577513592516	down
ZNF587	-0.351685378542498	7.07658376175177	-9.24631184692106	3.65880816270177e-19	2.80649620341344e-18	32.4494519507987	down
CD6	0.987493384267497	6.08218021174769	9.24610723935573	3.66496852334411e-19	2.80974503861628e-18	32.4477910478272	up
RTN4	-0.636081365654048	9.5865048776091	-9.24495932429201	3.69972110308555e-19	2.83489915704671e-18	32.4384733577455	down
KMT2E	-0.4822263797567	8.54932173155203	-9.24334971942427	3.74900137611804e-19	2.87115283773321e-18	32.4254095823795	down
CDH1	-1.77734599500393	10.419013972753	-9.24281792944337	3.76542528905596e-19	2.88221882246197e-18	32.4210938802929	down
SLC2A4RG	0.47471106189241	6.89787153138148	9.23987647012154	3.85756530870051e-19	2.95119920393613e-18	32.3972260848157	up
ATF6	0.307896439095994	6.95737167444538	9.23603488023862	3.98127118839389e-19	3.04424387307416e-18	32.3660630584229	up
GLDN	-1.72478992377425	5.41797730541506	-9.23359431449718	4.06189399905216e-19	3.10426527246934e-18	32.3462702614541	down
DACT1	0.673692633743392	4.87059453423544	9.23224859325004	4.1070385534713e-19	3.1371241111994e-18	32.3353582640253	up
DOLPP1	-0.601367789803144	5.23878283374171	-9.22903649662477	4.21681219512984e-19	3.21928910106225e-18	32.3093173366933	down
STARD8	0.318344655080446	4.55201054285063	9.22895567100017	4.21961156773425e-19	3.21974229243162e-18	32.3086621604247	up
ZNF521	0.697767582885358	4.98945158008705	9.22832309728244	4.24158423651124e-19	3.23481740336231e-18	32.3035346387945	up
FAAP100	0.373998113241691	6.04383059568498	9.22715615356436	4.28241615012035e-19	3.26425214325362e-18	32.294076315615	up
MAP3K3	0.513497347655917	6.29707277981153	9.21666083960088	4.6675908541158e-19	3.5559928860923e-18	32.2090503858842	up
ARAP3	0.514508971272658	5.54520441353999	9.21570911987374	4.70417025033038e-19	3.58199129598709e-18	32.2013438285495	up
RGS18	1.2033787307012	4.00910365091966	9.21432585414222	4.75784281868807e-19	3.620971408988e-18	32.1901439014482	up
MTMR4	-0.395452583844254	7.24010549770359	-9.21310300993134	4.8057955343694e-19	3.65556005290204e-18	32.1802439267128	down
NFATC1	0.659818403188378	5.85126028881594	9.21226640609452	4.83887758514167e-19	3.67696224220837e-18	32.1734714744024	up
RBP1	0.69105005894914	6.34746546880907	9.21226407770024	4.83896997142035e-19	3.67696224220837e-18	32.1734526263008	up
PUS1	0.383491999733615	6.0401901397112	9.21112054241572	4.88455501439789e-19	3.70966959131977e-18	32.1641962681153	up
OSM	2.19341046419407	5.18375910996098	9.20732011535365	5.03912901504168e-19	3.82507364703918e-18	32.133439940664	up
RAB3IP	-0.560740292459981	6.11312151165271	-9.20287640782092	5.2260187463598e-19	3.96487503329595e-18	32.0974898596959	down
EHHADH	-0.876984536229655	5.5554129858896	-9.19854920695742	5.41459997413316e-19	4.10581380895697e-18	32.0624950010526	down
SPINK2	-0.708607365253251	3.67417406994238	-9.19762113634482	5.45591494632446e-19	4.1349943131619e-18	32.0549911542995	down
ZBTB46	0.518004309221959	6.3086869689486	9.19011842427383	5.80157953306453e-19	4.39468896959745e-18	31.9943496577475	up
CUEDC2	0.446446489390034	6.46858526607155	9.18835952527873	5.88570291944094e-19	4.45609987111407e-18	31.980138606472	up
A4GALT	0.397721594705816	5.12787373636919	9.18319592237746	6.139704827702e-19	4.64599644219627e-18	31.9384311475725	up
TCEA3	-1.97157123490776	9.52931965041481	-9.18238260951609	6.1806898499139e-19	4.67458703311882e-18	31.9318634814814	down
PANK1	-1.08121798337161	5.61664601736137	-9.17993177749766	6.30583908489098e-19	4.76677022900847e-18	31.9120751921179	down
TRIM29	1.45559364173939	6.45985964161496	9.17677667425748	6.47065173008871e-19	4.88882522277976e-18	31.8866064555553	up
FRK	-0.916852116995564	4.89087320796277	-9.17245965419004	6.70308959474527e-19	5.0618209422916e-18	31.8517692463702	down
LPCAT2	0.531160053272395	7.37769570570724	9.17184489950679	6.73685491300836e-19	5.08468827120905e-18	31.846809353534	up
SYDE1	0.557784626209715	5.53057733480763	9.16709168266834	7.00367277053663e-19	5.28333909206838e-18	31.8084685396808	up
PRNP	0.964631447294076	7.41991425916765	9.16613461832699	7.0586489274732e-19	5.32206086747553e-18	31.8007504134536	up
PHF3	-0.419326778986402	7.24879985773194	-9.1655370066819	7.09319370213777e-19	5.34534581673232e-18	31.7959313599023	down
SPPL2A	-0.616284691994666	8.60264699840722	-9.1645103161649	7.15293250456103e-19	5.38758285702154e-18	31.7876528351657	down
TRPM2	0.385512349970412	3.71122336768782	9.16437254245831	7.16098679287705e-19	5.39086767486469e-18	31.7865419766855	up
RASSF2	1.27162801626934	6.28576234960268	9.16197757696967	7.30244056863839e-19	5.49452190620693e-18	31.7672335916491	up
ZAK	0.739041065382182	6.09767251716586	9.15858220334393	7.50773460138079e-19	5.64607944236762e-18	31.7398664308248	up
ATAD2B	-0.535161099099338	4.5673598659906	-9.15849925805564	7.51282056269537e-19	5.64699494097139e-18	31.7391979775013	down
DUSP18	-0.563048941655933	6.0498285676672	-9.15712769887647	7.59741681893589e-19	5.70764247586244e-18	31.7281452962178	down
ABCG2	-3.84355936997107	5.94717595622399	-9.15204392860983	7.91928615453046e-19	5.94638991757619e-18	31.6871888392196	down
TIMM8A	-0.926342151390378	5.95192706685325	-9.15045936795424	8.02234255119696e-19	6.02067528122478e-18	31.6744266614348	down
GNRH1	-0.467091140277361	4.0158622769282	-9.1471602550035	8.24118898259225e-19	6.18173872450663e-18	31.6478607463945	down
PNKP	0.476905870278608	7.29052792537199	9.14463301841607	8.41282190779498e-19	6.30723992748245e-18	31.627515260207	up
NUBP2	0.392270044767707	6.95841254366298	9.1412733867841	8.64647598767911e-19	6.47908675524394e-18	31.6004752244252	up
TMEM41B	-0.446148035299232	7.7230165688386	-9.1376407894276	8.90634660646247e-19	6.67039206847269e-18	31.5712467457059	down
RIDA	-0.530116629329878	5.02806552936985	-9.13622581427188	9.0096514882899e-19	6.74430168074706e-18	31.5598640194522	down
DLD	-0.661649246966483	7.01074925461865	-9.13234981776874	9.2987462844247e-19	6.95713990331868e-18	31.5286905654096	down
ALDH16A1	0.432593966220167	5.98366659614895	9.13144844469419	9.367281380358e-19	7.00482614288349e-18	31.5214425438035	up
HEG1	0.853133797545839	5.57266549827003	9.12835582103407	9.60624972203015e-19	7.17984778251275e-18	31.4965786294389	up
RAB35	0.396786150935938	6.39890879665928	9.12649215947117	9.75315978082122e-19	7.28591982193691e-18	31.4815983639065	up
SERPINF1	0.905884128793484	7.91180287427222	9.12548780890905	9.83325155425962e-19	7.3419935006408e-18	31.4735262791332	up
TSPO	0.518084795175289	8.95864128363235	9.1239428182975	9.95772955460791e-19	7.43113386035847e-18	31.4611103298169	up
CCNF	0.392812848361943	5.92377751412052	9.12367253932076	9.97966536257168e-19	7.44369827784665e-18	31.4589384620595	up
RUNX1	0.559160566980341	7.40665416745297	9.11644460765128	1.05843623073869e-18	7.89070156286652e-18	31.4008755406748	up
PKLR	-0.590156164670383	4.324135177388	-9.11442181461783	1.07599936802867e-18	8.01754097759802e-18	31.3846324722611	down
H2AFX	0.52846756764236	8.26302031644437	9.10706678349035	1.14232662501256e-18	8.50741925781039e-18	31.3255946322564	up
KLKB1	-0.339526445295322	5.03882249495421	-9.10292882529705	1.18140526758707e-18	8.79396873583297e-18	31.2923958086758	down
ANO1	0.826546657171734	5.60126036507798	9.10255611749268	1.18498939781586e-18	8.81615200811323e-18	31.2894061413576	up
FRY	0.444390615466514	4.70517158286521	9.10214675822901	1.18893839048275e-18	8.84102582061979e-18	31.2861225829863	up
SNX8	0.463866031462298	5.3524010567644	9.10079722795951	1.20204948972067e-18	8.93308563481081e-18	31.2752985108924	up
STXBP1	0.574273504889352	5.32420931894782	9.10074676414739	1.20254252739626e-18	8.93308563481081e-18	31.2748937835269	up
GDPD2	-1.12717467302902	5.6632575348539	-9.10035988529487	1.20632903810766e-18	8.95665563034464e-18	31.2717910139108	down
PDGFRA	0.928204097937259	7.81380559159857	9.09570629063572	1.25281069931461e-18	9.29704004976889e-18	31.2344770713506	up
ACAP1	0.640736587302854	5.63635124868302	9.09244558709171	1.28643176135705e-18	9.54168923807359e-18	31.2083404498347	up
UAP1	-0.80940001981265	7.15787984084666	-9.09233586320783	1.28757852250939e-18	9.54534468921766e-18	31.2074610674555	down
TRPM7	-0.322196214357096	6.64855601018243	-9.09152020544126	1.29613501723325e-18	9.60389992210847e-18	31.2009242303699	down
MKKS	-0.500302637785691	7.42269373256598	-9.09102321711161	1.30137614656717e-18	9.63784252229375e-18	31.1969414908883	down
OAZ2	0.458887969604445	7.01678444280044	9.08989862561036	1.31331341601702e-18	9.72131639634913e-18	31.1879299121438	up
SRP68	0.275608108237054	6.91491534447615	9.0880728387771	1.33292496124697e-18	9.86148284811053e-18	31.1733013296132	up
AP1AR	-0.648441081090776	5.83885206000061	-9.08745267594495	1.33965213086709e-18	9.90623209436016e-18	31.1683329678856	down
SORCS2	0.544210586552308	5.34668002878699	9.08725226412914	1.34183326018824e-18	9.917336758971e-18	31.1667274475999	up
SPR	-0.631797434124087	6.40697933652039	-9.08647854176751	1.35028689770696e-18	9.97476611630996e-18	31.1605293299472	down
RCOR3	-0.51659120382255	5.73179594002839	-9.0850667006071	1.36584867470113e-18	1.00846196786102e-17	31.1492204251434	down
PARVB	0.491958144494913	6.11615611802405	9.08094234245352	1.41233281295383e-18	1.04225591863938e-17	31.1161918506333	up
PPIP5K2	-0.57954281480318	5.80197345460281	-9.07935826380036	1.43059968628859e-18	1.05520281054848e-17	31.1035093248688	down
SKIL	0.533428417524361	8.50284728240143	9.07696158088969	1.45868265589836e-18	1.0753732690984e-17	31.0843241075228	up
SACM1L	-0.428610866346041	7.73561915175647	-9.07406380530797	1.49336675210701e-18	1.10038740436678e-17	31.0611328691105	down
EPS8	-0.814095657946354	7.80062736381099	-9.06795010817975	1.56924344919276e-18	1.15571375519005e-17	31.0122228322379	down
PBX4	0.365787381364961	5.66940233265075	9.06744818409424	1.57563970501285e-18	1.15983927252005e-17	31.008208523116	up
COPE	0.429571690272841	7.30459647379826	9.06699826144018	1.58139521333774e-18	1.16348921013563e-17	31.0046102578316	up
MPPE1	-0.391968952965729	7.32147487585966	-9.06361342490166	1.62536717802764e-18	1.19523852381206e-17	30.977544345628	down
GCC2	-0.412873470021878	7.55408034604052	-9.0624225498737	1.64112373591675e-18	1.20621768243589e-17	30.9680236827535	down
LAIR2	2.22304535783932	6.06657821295162	9.05929648612204	1.68320793791083e-18	1.23652673727652e-17	30.9430363686445	up
RGS1	2.98746630060902	7.31226899251392	9.05620848415398	1.72582817306062e-18	1.26719888542082e-17	30.918359776508	up
FKBP7	0.482913884131022	5.76891207178808	9.05612590714653	1.72698243564367e-18	1.26740887949174e-17	30.9176999822981	up
GDE1	-0.413463528522304	7.9174927260878	-9.05530590135189	1.73848603928156e-18	1.27521008620065e-17	30.9111483472985	down
BATF2	1.22789965890526	7.61630551653867	9.05485121770055	1.74489730834823e-18	1.27927001556801e-17	30.9075157380469	up
TG	0.368893918504111	4.17633704387003	9.05436097322495	1.75183622540986e-18	1.28371251919215e-17	30.9035991789328	up
MTX2	-0.495666966609879	6.27968575146004	-9.05409984177223	1.75554342022869e-18	1.28578360788149e-17	30.9015130682328	down
ECHS1	-0.514429454461894	8.79185829899905	-9.04877557982507	1.83284630723816e-18	1.34172806152234e-17	30.8589889929112	down
FHL3	0.527339221518715	4.34447445221268	9.04646945904665	1.86736574057734e-18	1.36631266742894e-17	30.8405763072316	up
SLC22A18AS	-1.01637048136888	6.57195140753948	-9.04593956976983	1.87538792471341e-18	1.37149486658525e-17	30.8363460378437	down
BAX	0.658410991054095	5.69216015575152	9.04571962523966	1.8787277535984e-18	1.37324932495122e-17	30.8345902086869	up
NPY1R	-0.788845238194977	3.30717284915259	-9.04467663576801	1.8946457382855e-18	1.38419138347114e-17	30.8262644127009	down
PTPN23	0.277432697102364	6.51190102138891	9.04416326476647	1.90252969970217e-18	1.38925592929227e-17	30.8221666338358	up
[truncated: 12,598 more rows]
