# Supplementary material for: Disulfidptosis and Its Hub Gene Slc3a2 Involved in Ulcerative Colitis Pathogenesis, Disease Progression, and Patient Responses to Biologic Therapies
Source: Int J Mol Sci. 2024 Dec 17;25(24):13506. doi: 10.3390/ijms252413506 (PMC11728241; doi:10.3390/ijms252413506)
Supplement: Supplementary file 1 [file ijms-25-13506-s001.zip › tablet S4 Module genes obtained from WGCNA.csv]

	gene	module
1	NOXO1	yellow
2	TONSL	yellow
3	RHBDL2	yellow
4	MAZ	yellow
5	AMN	yellow
6	SLC7A7	yellow
7	EFNB2	yellow
8	FAM132A	yellow
9	SYK	yellow
10	ELMO3	yellow
11	GPT	yellow
12	DLL1	yellow
13	FBLIM1	yellow
14	ERN2	yellow
15	NAPRT	yellow
16	PTPRE	yellow
17	GPR35	yellow
18	ANO9	yellow
19	PROM2	yellow
20	ANXA11	yellow
21	SAT1	yellow
22	SLC31A2	yellow
23	ZFAND2B	yellow
24	SLC7A4	yellow
25	GLYCTK	yellow
26	COX6B2	yellow
27	DAB2IP	yellow
28	IFIH1	yellow
29	ZNF524	yellow
30	ITPK1	yellow
31	ARPIN	yellow
32	IRF2	yellow
33	GALNT8	yellow
34	IL17RE	yellow
35	NOXA1	yellow
36	PAK1	yellow
37	ALS2CL	yellow
38	ADAP1	yellow
39	SIGIRR	yellow
40	SIRT6	yellow
41	PRNP	yellow
42	C14orf159	yellow
43	OPLAH	yellow
44	LITAF	yellow
45	NADSYN1	yellow
46	EPAS1	yellow
47	SSTR1	yellow
48	ZNF366	yellow
49	NDOR1	yellow
50	FUK	yellow
51	MTIF3	yellow
52	HCFC2	yellow
53	NEU4	yellow
54	RNF149	yellow
55	GBA2	yellow
56	FBXL5	yellow
57	RASGRP3	yellow
58	VPS28	yellow
59	VPS51	yellow
60	FBXW5	yellow
61	ANGPTL1	yellow
62	LHPP	yellow
63	SMPD2	yellow
64	TBC1D1	yellow
65	FGF7	yellow
66	AMT	yellow
67	NUDT14	yellow
68	RNPEPL1	yellow
69	MIGA2	yellow
70	ADCK5	yellow
71	PLCB3	yellow
72	DNM2	yellow
73	UTF1	yellow
74	MICALL2	yellow
75	STEAP1	yellow
76	SELK	yellow
77	DNPEP	yellow
78	SLC39A4	yellow
79	HERPUD1	yellow
80	DAGLA	yellow
81	PNPLA7	yellow
82	JAK1	yellow
83	DNAJB9	yellow
84	TGFBR2	yellow
85	CELF2	yellow
86	SP3	yellow
87	HAAO	yellow
88	SGSM3	yellow
89	TMEM8B	yellow
90	HADHA	yellow
91	COQ4	yellow
92	TOR2A	yellow
93	RORC	yellow
94	TDO2	yellow
95	PEX11G	yellow
96	TMEM63A	yellow
97	CHMP1A	yellow
98	MLXIPL	yellow
99	CTBS	yellow
100	ZNF784	yellow
101	GLIS2	yellow
102	CUX1	yellow
103	LBH	yellow
104	SERP1	yellow
105	SEC62	yellow
106	PTGDR2	yellow
107	BARX2	yellow
108	NABP1	yellow
109	TEAD3	yellow
110	ENGASE	yellow
111	WTAP	yellow
112	GNAI1	yellow
113	SEC24A	yellow
114	PRDM2	yellow
115	PFKL	yellow
116	ABHD12	yellow
117	PLPP5	yellow
118	SLC33A1	yellow
119	AXIN2	yellow
120	ZBTB3	yellow
121	CNOT6L	yellow
122	DERL2	yellow
123	DPYD	yellow
124	SH3BP1	yellow
125	CBFA2T2	yellow
126	C1RL	yellow
127	DTX2	yellow
128	KIF12	yellow
129	ZNF213	yellow
130	MEIS3P1	yellow
131	TRPM5	yellow
132	CACNB1	yellow
133	TRAF3	yellow
134	PGAP2	yellow
135	MFN2	yellow
136	CRACR2B	yellow
137	ADAT3	yellow
138	TXN2	yellow
139	GLIS3	yellow
140	IL17RC	yellow
141	CNKSR1	yellow
142	ACAD10	yellow
143	ZEB2	yellow
144	CNTFR	yellow
145	GGNBP2	yellow
146	YPEL3	yellow
147	CCND2	yellow
148	PEF1	yellow
149	UBE3B	yellow
150	PLXNB1	yellow
151	TNS3	yellow
152	ERCC5	yellow
153	ZNF215	yellow
154	COG1	yellow
155	MAMDC4	yellow
156	EPN1	yellow
157	FLI1	yellow
158	SDCCAG8	yellow
159	SLC2A8	yellow
160	PNRC1	yellow
161	FAM3A	yellow
162	AP1G2	yellow
163	PIGF	yellow
164	XRN1	yellow
165	COMMD3	yellow
166	BAZ1A	yellow
167	CHMP6	yellow
168	ROGDI	yellow
169	GSR	yellow
170	CNST	yellow
171	BRMS1	yellow
172	MFSD3	yellow
173	SPATA20	yellow
174	PCYT2	yellow
175	KDM4A	yellow
176	PEX19	yellow
177	DESI1	yellow
178	KLHL2	yellow
179	ATP10D	yellow
180	SHPK	yellow
181	PDGFRA	yellow
182	CDC42SE1	yellow
183	ELMSAN1	yellow
184	MYADM	yellow
185	SLC26A6	yellow
186	TLR6	yellow
187	URM1	yellow
188	ABCA1	yellow
189	CLK1	yellow
190	TPP1	yellow
191	ECM2	yellow
192	PDZRN3	yellow
193	SH3GLB2	yellow
194	APLN	yellow
195	CBLB	yellow
196	AMOT	yellow
197	FAM114A2	yellow
198	AKR7A2	yellow
199	KAT6A	yellow
200	TOMM40L	yellow
201	ARHGAP31	yellow
202	MMRN1	yellow
203	IFNAR1	yellow
204	WDFY3	yellow
205	ACOT7	yellow
206	LYPLA2	yellow
207	ARMCX3	yellow
208	IRF2BPL	yellow
209	RNASEK	yellow
210	PICALM	yellow
211	PMP22	yellow
212	CRISPLD2	yellow
213	STAT2	yellow
214	MCAT	yellow
215	GRB7	yellow
216	TADA3	yellow
217	FBXO31	yellow
218	SFT2D3	yellow
219	PIK3R5	yellow
220	HIVEP1	yellow
221	OSBPL7	yellow
222	DMD	yellow
223	D2HGDH	yellow
224	IL6ST	yellow
225	ATP6V1B2	yellow
226	DCTN2	yellow
227	RPP38	yellow
228	MRPL2	yellow
229	SHARPIN	yellow
230	CALCRL	yellow
231	TMEM39A	yellow
232	F12	yellow
233	STK4	yellow
234	PTGS1	yellow
235	GSS	yellow
236	CNFN	yellow
237	HNRNPDL	yellow
238	RAB26	yellow
239	ABO	yellow
240	PEAR1	yellow
241	RASGRP4	yellow
242	PICK1	yellow
243	LCN12	yellow
244	ETS1	yellow
245	EIF1	yellow
246	DMAP1	yellow
247	RNF10	yellow
248	PPM1K	yellow
249	TSPAN2	yellow
250	ENC1	yellow
251	ST6GAL1	yellow
252	ITGAV	yellow
253	C9orf72	yellow
254	COG7	yellow
255	SAMD8	yellow
256	IDS	yellow
257	ARFGAP2	yellow
258	ADCK1	yellow
259	NSMCE3	yellow
260	CDC42BPG	yellow
261	STK11IP	yellow
262	COL9A2	yellow
263	RABL6	yellow
264	HOXD8	yellow
265	MEF2C	yellow
266	DSCAML1	yellow
267	SRF	yellow
268	ZNF697	yellow
269	ATP13A4	yellow
270	CD99	yellow
271	ARF5	yellow
272	CREBBP	yellow
273	RDH13	yellow
274	DNAJC17	yellow
275	IGSF8	yellow
276	ACKR3	yellow
277	CPEB4	yellow
278	ARHGEF28	yellow
279	VPS52	yellow
280	AK2	yellow
281	CNN3	yellow
282	FOXH1	yellow
283	TSC22D3	yellow
284	SGCB	yellow
285	SURF6	yellow
286	ZNF267	yellow
287	CDIPT	yellow
288	SAV1	yellow
289	SCLT1	yellow
290	MAPK9	yellow
291	BLOC1S6	yellow
292	NPY4R	yellow
293	TRIM3	yellow
294	CYP7B1	yellow
295	GGA1	yellow
296	TLE4	yellow
297	FITM1	yellow
298	TMUB1	yellow
299	GNG2	yellow
300	FGFR4	yellow
301	RIC1	yellow
302	GRIP1	yellow
303	SNX18	yellow
304	DSTYK	yellow
305	LPAR1	yellow
306	AQP7	yellow
307	GAL3ST2	yellow
308	LDB2	yellow
309	HOXA6	yellow
310	SLC16A4	yellow
311	NEK9	yellow
312	BMI1	yellow
313	C11orf58	yellow
314	ATP6V1C1	yellow
315	PPFIA3	yellow
316	FANCC	yellow
317	CHRNE	yellow
318	ORMDL1	yellow
319	VPS4A	yellow
320	DOCK4	yellow
321	CSF1	yellow
322	KIFC2	yellow
323	RNF126	yellow
324	CLUH	yellow
325	SLC25A25	yellow
326	PHKG2	yellow
327	ZNF333	yellow
328	CASC3	yellow
329	DCUN1D3	yellow
330	SCD5	yellow
331	GJA5	yellow
332	B4GALT3	yellow
333	SRP19	yellow
334	SWAP70	yellow
335	IBA57	yellow
336	NIN	yellow
337	MUTYH	yellow
338	AP1S1	yellow
339	NEXN	yellow
340	EOGT	yellow
341	SSR1	yellow
342	FGFR3	yellow
343	SLCO3A1	yellow
344	MVB12A	yellow
345	KLHL21	yellow
346	OLFM1	yellow
347	EDNRA	yellow
348	AGTPBP1	yellow
349	DLC1	yellow
350	CEP97	yellow
351	POFUT1	yellow
352	KLHL29	yellow
353	NRP2	yellow
354	NMRAL1	yellow
355	DNAJB4	yellow
356	ACVR1	yellow
357	ZNF629	yellow
358	SLC6A6	yellow
359	ZNF408	yellow
360	PRICKLE2	yellow
361	SRPRB	yellow
362	CREB3L2	yellow
363	POLK	yellow
364	SAMM50	yellow
365	CYSLTR1	yellow
366	KCNA6	yellow
367	ROR2	yellow
368	TCF4	yellow
369	YEATS2	yellow
370	GJA1	yellow
371	TMEM47	yellow
372	MAP3K7CL	yellow
373	RBM10	yellow
374	PANX1	yellow
375	LSM14B	yellow
376	IRAK2	yellow
377	SMAP2	yellow
378	RNF113A	yellow
379	GOLT1B	yellow
380	AAGAB	yellow
381	CSGALNACT2	yellow
382	TRPC7	yellow
383	BPHL	yellow
384	MTMR9	yellow
385	RBMS3	yellow
386	ELMO2	yellow
387	OLFML2A	yellow
388	PAM	yellow
389	SLC29A2	yellow
390	EXOC4	yellow
391	ATAT1	yellow
392	EXOC6B	yellow
393	PTGES2	yellow
394	ZBTB21	yellow
395	GNA12	yellow
396	ABCC4	yellow
397	GATAD1	yellow
398	RAB29	yellow
399	MAP3K1	yellow
400	GATAD2B	yellow
401	LDLRAD3	yellow
402	PLXNC1	yellow
403	SLC41A1	yellow
404	MRPS5	yellow
405	RAPGEF4	yellow
406	PLEKHA2	yellow
407	BICC1	yellow
408	LTA4H	yellow
409	SPIRE1	yellow
410	REV1	yellow
411	RNF217	yellow
412	KLF7	yellow
413	GYG1	yellow
414	NCKIPSD	yellow
415	PIAS3	yellow
416	SH3PXD2B	yellow
417	CRTC2	yellow
418	PI15	yellow
419	ULK2	yellow
420	AHR	yellow
421	OSGIN2	yellow
422	CEP135	yellow
423	CRTC3	yellow
424	CCHCR1	yellow
425	POLE	yellow
426	NDN	yellow
427	DOC2A	yellow
428	ELK3	yellow
429	MARK3	yellow
430	SMARCD2	yellow
431	ZNF423	yellow
432	ZNF37A	yellow
433	SPOUT1	yellow
434	STRC	yellow
435	SUB1	yellow
436	EFNA3	yellow
437	MAP2K5	yellow
438	WWC3	yellow
439	CKLF	yellow
440	AIDA	yellow
441	ARHGAP29	yellow
442	DPYSL2	yellow
443	POLRMT	yellow
444	ZNF607	yellow
445	SLC16A7	yellow
446	SHC1	yellow
447	APEX2	yellow
448	KLHL42	yellow
449	LIN52	yellow
450	PHF21A	yellow
451	ABL2	yellow
452	ARRDC3	yellow
453	ZBTB4	yellow
454	SRP54	yellow
455	GPNMB	yellow
456	ZSCAN18	yellow
457	PTPN1	yellow
458	ANO6	yellow
459	ZNF496	yellow
460	ATP11C	yellow
461	FAM76B	yellow
462	ADCY7	yellow
463	SKI	yellow
464	TSPYL5	yellow
465	ATP2B4	yellow
466	SH2B3	yellow
467	LRRC8C	yellow
468	BAP1	yellow
469	PROCR	yellow
470	MBD4	yellow
471	WBSCR27	yellow
472	HMGXB4	yellow
473	MVK	yellow
474	MED18	yellow
475	TWSG1	yellow
476	PIK3CA	yellow
477	ARL3	yellow
478	TMEM109	yellow
479	SLC23A2	yellow
480	TAF9B	yellow
481	COASY	yellow
482	PRMT7	yellow
483	ROBO1	yellow
484	RAB11FIP2	yellow
485	SLC25A35	yellow
486	SLC1A3	yellow
487	MCTP1	yellow
488	ARHGEF10	yellow
489	RANBP9	yellow
490	CREG1	yellow
491	PLA1A	yellow
492	ADPGK	yellow
493	LMO2	yellow
494	ARL13B	yellow
495	RASA3	yellow
496	THOP1	yellow
497	LONRF1	yellow
498	PIGQ	yellow
499	PAIP2	yellow
500	RAB12	yellow
501	PHTF1	yellow
502	SLC38A2	yellow
503	RNF169	yellow
504	NEDD4	yellow
505	BICD2	yellow
506	ADAM17	yellow
507	CEP164	yellow
508	PABPN1	yellow
509	DDX5	yellow
510	CYP2W1	yellow
511	E2F5	yellow
512	JAZF1	yellow
513	RHOQ	yellow
514	CNP	yellow
515	PKD2	yellow
516	ACOT9	yellow
517	NELFB	yellow
518	TNFRSF10B	yellow
519	ZEB1	yellow
520	ADGRL2	yellow
521	PRKAR2B	yellow
522	NFIL3	yellow
523	TTC7B	yellow
524	EBF1	yellow
525	CLASP1	yellow
526	LATS2	yellow
527	ZNF200	yellow
528	PHTF2	yellow
529	LIMS1	yellow
530	GCAT	yellow
531	ARSB	yellow
532	EVI2A	yellow
533	MSN	yellow
534	SSR3	yellow
535	BPGM	yellow
536	TMX4	yellow
537	VMP1	yellow
538	LRP12	yellow
539	NECAB3	yellow
540	PAPSS1	yellow
541	CDC27	yellow
542	SAMD4A	yellow
543	TMEM64	yellow
544	CSGALNACT1	yellow
545	ZBED3	yellow
546	ZNF503	yellow
547	HYAL2	yellow
548	SND1	yellow
549	SEC22C	yellow
550	APMAP	yellow
551	ST3GAL5	yellow
552	IPO11	yellow
553	NPC1	yellow
554	PTPN12	yellow
555	FAM129A	yellow
556	RBPJ	yellow
557	ELOVL5	yellow
558	NUP62	yellow
559	LRFN4	yellow
560	RORA	yellow
561	RAB23	yellow
562	MVD	yellow
563	GEM	yellow
564	MACROD1	yellow
565	CACNA1H	yellow
566	TMTC1	yellow
567	CNTNAP3	yellow
568	PTPN14	yellow
569	FTSJ1	yellow
570	CCDC59	yellow
571	CBX4	yellow
572	JMY	yellow
573	SRP72	yellow
574	BCAT1	yellow
575	TPR	yellow
576	TROVE2	yellow
577	LIX1L	yellow
578	OSMR	yellow
579	AHCTF1	yellow
580	CLIC4	yellow
581	ILDR1	yellow
582	E2F3	yellow
583	FUT11	yellow
584	ZFP69B	yellow
585	ASPSCR1	yellow
586	AGO3	yellow
587	ANXA5	yellow
588	LRIF1	yellow
589	COPS8	yellow
590	TGFBR3	yellow
591	METTL8	yellow
592	DEGS1	yellow
593	PPT1	yellow
594	PRSS23	yellow
595	AKAP12	yellow
596	TIMP2	yellow
597	ZNF281	yellow
598	KCTD20	yellow
599	SLC25A32	yellow
600	GNB4	yellow
601	SH3BP5	yellow
602	REXO2	yellow
603	TAF1B	yellow
604	AASDHPPT	yellow
605	ACTN1	yellow
606	GNL3	yellow
607	SYNC	yellow
608	OSTM1	yellow
609	SLC43A3	yellow
610	PLK2	yellow
611	BNIP3L	yellow
612	SACS	yellow
613	FERMT2	yellow
614	TRIM45	yellow
615	F2R	yellow
616	CTSL	yellow
617	CAMSAP2	yellow
618	XPOT	yellow
619	PLS3	yellow
620	NID2	yellow
621	RHOV	yellow
622	CHAF1A	yellow
623	CHSY1	yellow
624	TFAP2C	yellow
625	EML1	yellow
626	NRN1	yellow
627	WNT5A	yellow
628	PLCB1	yellow
629	CTGF	yellow
630	PTPN13	yellow
631	BEX3	yellow
632	FKBP14	yellow
633	CFL2	yellow
634	SRGAP2C	yellow
635	MDC1	yellow
636	DENND5A	yellow
637	SDC2	yellow
638	MTHFD2	yellow
639	NOL3	yellow
640	WASF1	yellow
641	SERPINA6	yellow
642	SLC39A6	yellow
643	SRGAP2	yellow
644	CDH13	yellow
645	RDX	yellow
646	BAG2	yellow
647	SCRN1	yellow
648	QPCT	yellow
649	PODXL	yellow
650	SERPINE2	yellow
651	IGF2BP3	yellow
652	OLFM4	purple
653	CLCA1	purple
654	C15orf48	purple
655	UGT2B17	purple
656	CHP2	purple
657	UGT2B15	purple
658	ADAMDEC1	purple
659	SPINK1	purple
660	LRRC19	purple
661	FABP1	purple
662	CA2	purple
663	CEACAM6	purple
664	HBB	purple
665	ADH1C	purple
666	DMBT1	purple
667	GBA3	purple
668	GUCA2A	purple
669	REG1A	purple
670	CYP3A5	purple
671	SPARCL1	purple
672	CYP3A7	purple
673	SLC51B	purple
674	IGKV1.5	purple
675	IGKC	purple
676	IL1R2	purple
677	HRASLS2	purple
678	NOS2	purple
679	ADIRF	purple
680	COL3A1	purple
681	SMOC2	purple
682	ADH1A	purple
683	SLC40A1	purple
684	MMP12	purple
685	LCN2	purple
686	MMP9	purple
687	CYP3A4	purple
688	PNLIPRP2	purple
689	HTR4	purple
690	IGHA1	purple
691	CYP4F8	purple
692	B2M	purple
693	VWF	purple
694	CYP2B6	purple
695	SCIN	purple
696	HLA.C	purple
697	CASP1	purple
698	TNNC2	purple
699	CCL11	purple
700	KIF19	purple
701	HLA.B	purple
702	C2CD4B	purple
703	NEURL1B	purple
704	DUOX2	purple
705	KCNE3	purple
706	ABLIM2	purple
707	HLA.E	purple
708	HLA.F	purple
709	HLA.G	purple
710	PAG1	purple
711	SPNS2	purple
712	S100A6	purple
713	RNF125	purple
714	S1PR4	purple
715	ABCB1	purple
716	EDN2	purple
717	FAM151A	purple
718	ZG16B	purple
719	PITX2	purple
720	SLC1A7	purple
721	KLHL34	purple
722	OTC	purple
723	BIRC3	purple
724	SDR16C5	purple
725	BATF2	purple
726	HES5	purple
727	TPK1	purple
728	HLA.A	purple
729	PDE6A	purple
730	TNFSF13	purple
731	RARRES3	purple
732	PTGDR	purple
733	PSMB8	purple
734	CASP10	purple
735	BRINP3	purple
736	ITGA6	purple
737	ISG20	purple
738	TEX11	purple
739	PCDH20	purple
740	TMEM59	purple
741	HNMT	purple
742	LTK	purple
743	HSD3B1	purple
744	PSMB10	purple
745	PI3	purple
746	UGT2A3	purple
747	BCL3	purple
748	TBXAS1	purple
749	ZC3H12A	purple
750	KLF2	purple
751	CEBPD	purple
752	ADGRF1	purple
753	SLC17A8	purple
754	LIPG	purple
755	NAT8B	purple
756	GSTA3	purple
757	SLC35G1	purple
758	DTX3L	purple
759	TSPAN7	purple
760	ADD3	purple
761	SLC5A11	purple
762	PPARGC1A	purple
763	RAB40B	purple
764	ACTB	purple
765	PSME2	purple
766	AFAP1L2	purple
767	AMACR	purple
768	ZNF350	purple
769	PAQR5	purple
770	MYL5	purple
771	DACT2	purple
772	ZDHHC23	purple
773	DAO	purple
774	IL15RA	purple
775	PF4	purple
776	PDK2	purple
777	PMEPA1	purple
778	RGCC	purple
779	SSTR2	purple
780	ABAT	purple
781	DGKD	purple
782	CXCL16	purple
783	IFITM1	purple
784	CNTN3	purple
785	PSME1	purple
786	NCOA7	purple
787	CDK20	purple
788	ACSF2	purple
789	TESK2	purple
790	SERPINB8	purple
791	IFI35	purple
792	HSD3B2	purple
793	ANO5	purple
794	VNN1	purple
795	ASPHD2	purple
796	SLC19A3	purple
797	APOL1	purple
798	LYPD5	purple
799	ZNF44	purple
800	ANXA2	purple
801	CFB	purple
802	SLC28A3	purple
803	CXCL2	purple
804	SLC6A4	purple
805	USP30	purple
806	CYP4X1	purple
807	APOL2	purple
808	NFKBIZ	purple
809	VWA1	purple
810	ZNFX1	purple
811	PPP2R3A	purple
812	KIAA1456	purple
813	SLC10A2	purple
814	C2	purple
815	APOL4	purple
816	CXCL3	purple
817	ASAP3	purple
818	SCN9A	purple
819	CXCL1	purple
820	ADGRA3	purple
821	DMRTA1	purple
822	PIM3	purple
823	SERPINB5	purple
824	MMP7	purple
825	DUOXA2	purple
826	AGBL2	purple
827	AADAC	purple
828	GHR	purple
829	MEDAG	purple
830	SLC5A12	purple
831	DEFB4A	purple
832	LRRN2	purple
833	IFITM3	purple
834	PRSS22	purple
835	SLC13A1	purple
836	SRD5A3	purple
837	CPO	purple
838	STOM	purple
839	S100P	purple
840	VSIG1	purple
841	KRT6B	purple
842	SVOPL	purple
843	DUOXA1	purple
844	TGM2	purple
845	KCNJ13	purple
846	IFITM2	purple
847	SLPI	purple
848	TCN1	purple
849	SLC6A14	purple
850	TRIM29	purple
851	SLC2A2	purple
852	SLCO1B3	purple
853	S100A11	purple
854	ABCA12	purple
855	RTEL1	purple
856	HSPB3	purple
857	C4BPA	purple
858	ADM	purple
859	CDH3	purple
860	SAA4	purple
861	TIMP1	purple
862	C4BPB	purple
863	HLA.DOA	green
864	HLA.DPA1	green
865	HLA.DQB1	green
866	HLA.DRB1	green
867	CSF1R	green
868	HLA.DMB	green
869	HLA.DRA	green
870	CD2	green
871	SPON1	green
872	LTB	green
873	HLA.DPB1	green
874	CCL19	green
875	KLRB1	green
876	JAML	green
877	PLA2G7	green
878	CD74	green
879	CXCL9	green
880	HLA.DMA	green
881	GBP5	green
882	CCR5	green
883	HCST	green
884	CIITA	green
885	LST1	green
886	CD8A	green
887	ALOX5	green
888	CMKLR1	green
889	DCANP1	green
890	DENND2D	green
891	IL2RB	green
892	HOPX	green
893	CFP	green
894	C10orf54	green
895	ACP5	green
896	CCR7	green
897	IL7R	green
898	ABI3	green
899	MX1	green
900	PSMB9	green
901	SLA	green
902	CD52	green
903	CXCR6	green
904	GZMH	green
905	CD48	green
906	RGL4	green
907	SIRPG	green
908	ASB2	green
909	ADGRG5	green
910	GZMK	green
911	GPR183	green
912	ARHGAP9	green
913	IRF8	green
914	GPR171	green
915	TBX21	green
916	ITGB2	green
917	GAPT	green
918	GIMAP8	green
919	TNFSF13B	green
920	IL4I1	green
921	APOL3	green
922	ARHGAP25	green
923	CYTH4	green
924	STK17B	green
925	NR1H3	green
926	AOAH	green
927	HACD4	green
928	SASH3	green
929	ENPP2	green
930	SLC15A3	green
931	NCF4	green
932	TNF	green
933	ZNF831	green
934	BLNK	green
935	RASAL3	green
936	LAPTM5	green
937	SLAMF1	green
938	CD19	green
939	PTPRC	green
940	TCL1A	green
941	TRIM22	green
942	SYTL4	green
943	SH3KBP1	green
944	IRF7	green
945	MYO1F	green
946	SYTL3	green
947	DOCK8	green
948	TNFAIP8L2	green
949	FCAMR	green
950	SLC8A1	green
951	FGD4	green
952	IFI30	green
953	X1.Mar	green
954	SKAP1	green
955	IFIT5	green
956	IL18BP	green
957	CD96	green
958	GPR18	green
959	STAT4	green
960	CYTIP	green
961	CD300LF	green
962	LAG3	green
963	PTPN6	green
964	PRKCH	green
965	NLRC3	green
966	CD84	green
967	TIGIT	green
968	NRAP	green
969	CCR6	green
970	CYBB	green
971	DENND1C	green
972	DUSP8	green
973	STAT1	green
974	PARP14	green
975	IL2RA	green
976	CCL21	green
977	VCAM1	green
978	IL16	green
979	SLC9A9	green
980	BCL11A	green
981	SP110	green
982	RASGRP2	green
983	JAK3	green
984	MAFB	green
985	LAMP3	green
986	PHF11	green
987	ADCY9	green
988	PPP1R16B	green
989	CYTH1	green
990	CD4	green
991	BTN3A1	green
992	SP100	green
993	DOCK10	green
994	FAM65B	green
995	CD53	green
996	BTN3A3	green
997	CD247	green
998	PTPRCAP	green
999	TBC1D10C	green
1000	RASSF2	green
1001	EMILIN2	green
1002	TRIM38	green
1003	BTLA	green
1004	ICOS	green
1005	FYB	green
1006	HVCN1	green
1007	CXCL13	green
1008	HCLS1	green
1009	POU2F2	green
1010	FBXO6	green
1011	MAN2B1	green
1012	INPP5D	green
1013	CYLD	green
1014	DPEP2	green
1015	DOK2	green
1016	CECR1	green
1017	GPSM3	green
1018	ADAM19	green
1019	SOX8	green
1020	SP140	green
1021	CD6	green
1022	TNFAIP2	green
1023	CD37	green
1024	TNFSF12	green
1025	CSTA	green
1026	BATF	green
1027	PTK2B	green
1028	TSPAN33	green
1029	PRF1	green
1030	LAT2	green
1031	PPP1R13B	green
1032	FERMT3	green
1033	RGS13	green
1034	FAM26F	green
1035	DAPP1	green
1036	DOCK1	green
1037	EBI3	green
1038	NFKBIE	green
1039	MAP3K14	green
1040	MFNG	green
1041	LAIR1	green
1042	HAVCR2	green
1043	LRMP	green
1044	FGD3	green
1045	OAZ1	green
1046	AIM2	green
1047	DOK3	green
1048	THEMIS2	green
1049	FILIP1L	green
1050	SYNE1	green
1051	CD72	green
1052	SPOCK2	green
1053	HLA.DOB	green
1054	CTSH	green
1055	ZBTB1	green
1056	UBE2L6	green
1057	DCAF6	green
1058	TNFSF11	green
1059	BIN2	green
1060	CD79B	green
1061	PRKD2	green
1062	PBXIP1	green
1063	SEMA4A	green
1064	LAP3	green
1065	FMN1	green
1066	CD86	green
1067	SNX22	green
1068	PKDCC	green
1069	SERPING1	green
1070	CD40	green
1071	ARHGAP15	green
1072	ACAP1	green
1073	TFEC	green
1074	PGAP1	green
1075	TPCN1	green
1076	NAGK	green
1077	VPREB3	green
1078	BTN2A1	green
1079	DNAH7	green
1080	PTPN7	green
1081	NOD2	green
1082	ARAP1	green
1083	CD1C	green
1084	LSP1	green
1085	TXK	green
1086	GRB2	green
1087	SYNRG	green
1088	GM2A	green
1089	ZNF641	green
1090	PKIG	green
1091	CR2	green
1092	STK10	green
1093	STX11	green
1094	PTPN22	green
1095	ABI3BP	green
1096	ICAM3	green
1097	UBASH3A	green
1098	CDC42BPA	green
1099	CARD8	green
1100	GSAP	green
1101	RBP5	green
1102	ITGAL	green
1103	ZNF518A	green
1104	IL12RB1	green
1105	MLLT6	green
1106	NFATC2	green
1107	MBNL1	green
1108	CNR2	green
1109	PARVG	green
1110	PLEKHF1	green
1111	STAP1	green
1112	REL	green
1113	TRAT1	green
1114	WIPF1	green
1115	SH2D3C	green
1116	IKZF3	green
1117	CST7	green
1118	MAN1C1	green
1119	FGD2	green
1120	CCR2	green
1121	CD7	green
1122	STK17A	green
1123	CCL17	green
1124	KMO	green
1125	AKNA	green
1126	SIT1	green
1127	FCRL4	green
1128	PXK	green
1129	ADAR	green
1130	PPP2R5C	green
1131	MAP4K1	green
1132	EMB	green
1133	RAC2	green
1134	SAMHD1	green
1135	SEMA4D	green
1136	FCMR	green
1137	OAS2	green
1138	GMFG	green
1139	C17orf49	green
1140	TINF2	green
1141	GCSAM	green
1142	CSK	green
1143	OTULIN	green
1144	MKL1	green
1145	TAP2	green
1146	EOMES	green
1147	ITK	green
1148	SIPA1	green
1149	MS4A1	green
1150	IDO2	green
1151	ARHGEF3	green
1152	CDS2	green
1153	WAS	green
1154	SLA2	green
1155	DTX1	green
1156	TMC8	green
1157	LTF	green
1158	CD226	green
1159	ZHX2	green
1160	X1.Sep	green
1161	SV2B	green
1162	PIK3CD	green
1163	CD3E	green
1164	CD22	green
1165	RASA2	green
1166	ARHGAP39	green
1167	RAB8B	green
1168	ARHGEF6	green
1169	CD180	green
1170	IL21R	green
1171	RGL1	green
1172	AICDA	green
1173	SELL	green
1174	APBA3	green
1175	COTL1	green
1176	CORO1A	green
1177	PLA2G2D	green
1178	DTNBP1	green
1179	ANGPTL6	green
1180	CHMP7	green
1181	SNX20	green
1182	CD5	green
1183	PARP15	green
1184	DOCK2	green
1185	ERO1B	green
1186	RASSF5	green
1187	DENND4A	green
1188	JADE2	green
1189	CD47	green
1190	ST8SIA4	green
1191	IFNG	green
1192	RUNX3	green
1193	CD40LG	green
1194	IPCEF1	green
1195	SELPLG	green
1196	GPX1	green
1197	SLCO5A1	green
1198	TLR10	green
1199	APOBEC3G	green
1200	ARHGEF38	green
1201	ABCD2	green
1202	CLEC2D	green
1203	P2RY10	green
1204	MILR1	green
1205	CR1	green
1206	TNFAIP8	green
1207	TRHDE	green
1208	LTA	green
1209	TNFRSF13C	green
1210	RGS10	green
1211	PIK3CG	green
1212	RAB24	green
1213	TRAF5	green
1214	ZNF319	green
1215	LILRB4	green
1216	MAF	green
1217	GRAP	green
1218	SLAMF6	green
1219	GABPB1	green
1220	IFI44L	green
1221	LPXN	green
1222	TRAF1	green
1223	MR1	green
1224	TNFRSF9	green
1225	TNFSF8	green
1226	GRK3	green
1227	ZMAT1	green
1228	MDM4	green
1229	CTLA4	green
1230	PLEKHO1	green
1231	BTK	green
1232	CBFA2T3	green
1233	DDX24	green
1234	VAV1	green
1235	ZNF80	green
1236	PDCD1LG2	green
1237	CCL22	green
1238	TDRD6	green
1239	RASGRP1	green
1240	NR3C1	green
1241	SP4	green
1242	FCER2	green
1243	PAX5	green
1244	CCR4	green
1245	MDFIC	green
1246	NPAT	green
1247	TESPA1	green
1248	PPM1M	green
1249	DDHD1	green
1250	LRP6	green
1251	HELB	green
1252	ZFYVE9	green
1253	TTYH2	green
1254	RCSD1	green
1255	TIFA	green
1256	IKZF4	green
1257	LCP1	green
1258	NCKAP1L	green
1259	APBB1IP	green
1260	ZCCHC18	green
1261	ATM	green
1262	TTN	green
1263	KIAA0922	green
1264	ITPKB	green
1265	ABCB4	green
1266	GPR174	green
1267	CX3CL1	green
1268	EID3	green
1269	CD83	green
1270	BLK	green
1271	PIK3R2	green
1272	AFF3	green
1273	FCRLA	green
1274	P2RX5	green
1275	FBLN7	green
1276	DOCK11	green
1277	RNF115	green
1278	FNBP1	green
1279	IKZF1	green
1280	RNF166	green
1281	ORAI1	green
1282	PHF20	green
1283	INPP4A	green
1284	SERPINB9	green
1285	UCP2	green
1286	SH2D2A	green
1287	PDE7A	green
1288	FMNL1	green
1289	LY86	green
1290	PASK	green
1291	OSBPL8	green
1292	SNN	green
1293	RGS19	green
1294	RFTN1	green
1295	CLEC2B	green
1296	ZNF101	green
1297	BACH2	green
1298	FKBP15	green
1299	UVRAG	green
1300	PREX1	green
1301	ARHGDIB	green
1302	X6.Sep	green
1303	PRKD3	green
1304	TAF4B	green
1305	SCARA3	green
1306	PHACTR1	green
1307	ZNF746	green
1308	CETP	green
1309	AIP	green
1310	VAMP1	green
1311	CBFB	green
1312	LSM10	green
1313	EVL	green
1314	PPP3CC	green
1315	PRKCQ	green
1316	PIP4K2A	green
1317	KLF12	green
1318	SEMA7A	green
1319	SYNGR1	green
1320	TAF12	green
1321	FRAS1	green
1322	MCUB	green
1323	NFATC1	green
1324	NUP210	green
1325	BCAS4	green
1326	KCNAB2	green
1327	CD3G	green
1328	SLC15A4	green
1329	ZFP82	green
1330	ST8SIA1	green
1331	MYCBP2	green
1332	CNTRL	green
1333	SLC2A6	green
1334	MICB	green
1335	TMC6	green
1336	ZNF331	green
1337	BTN2A2	green
1338	GGA2	green
1339	MPV17	green
1340	ZBTB25	green
1341	BTBD11	green
1342	IL27RA	green
1343	MAP3K3	green
1344	KIF21B	green
1345	SULT2A1	green
1346	ITGA4	green
1347	RNASEH2C	green
1348	PABPC1L	green
1349	RELT	green
1350	CHST6	green
1351	ATOX1	green
1352	HERC5	green
1353	RHBDF2	green
1354	CMTM7	green
1355	NINJ2	green
1356	IFI44	green
1357	TBC1D4	green
1358	KDM2B	green
1359	CMTM3	green
1360	RILPL2	green
1361	LCK	green
1362	PRKCB	green
1363	PEA15	green
1364	RHOH	green
1365	LEF1	green
1366	NRDC	green
1367	RHOBTB2	green
1368	TMED8	green
1369	ATP6V1F	green
1370	ESYT1	green
1371	NAP1L1	green
1372	CLU	green
1373	GNB5	green
1374	SH2D1A	green
1375	P2RY8	green
1376	RNGTT	green
1377	PHC1	green
1378	LYL1	green
1379	RRAGD	green
1380	MCM5	green
1381	CHST11	green
1382	RAB33A	green
1383	IFI16	green
1384	RPA2	green
1385	NRM	green
1386	NXT1	green
1387	STAG3	green
1388	CD3D	green
1389	ZAP70	green
1390	TRPV2	green
1391	APOE	green
1392	CD8B	green
1393	KLRK1	green
1394	BST2	green
1395	COA1	green
1396	ETV5	green
1397	CXCR4	green
1398	MYO5A	green
1399	CD69	green
1400	CD28	green
1401	ARL4C	green
1402	SNX10	green
1403	PARP1	green
1404	BLM	green
1405	TOX2	green
1406	KNTC1	green
1407	BLVRA	green
1408	HHEX	green
1409	MOXD1	green
1410	PRPS1	green
1411	APOC1	green
1412	GATA3	green
1413	GTSF1	green
1414	ITGB7	green
1415	C3	green
1416	MAL	green
1417	ADA	green
1418	BNIP3	green
1419	JCHAIN	tan
1420	IGHM	tan
1421	CD27	tan
1422	SLAMF7	tan
1423	CPNE5	tan
1424	MEI1	tan
1425	CD79A	tan
1426	FCRL5	tan
1427	PLCG2	tan
1428	TNFRSF17	tan
1429	IL10RA	tan
1430	GLRX	tan
1431	TP53INP1	tan
1432	DERL3	tan
1433	FCGR2B	tan
1434	BTG2	tan
1435	PNOC	tan
1436	LAX1	tan
1437	ZBP1	tan
1438	SEL1L	tan
1439	HSH2D	tan
1440	REEP5	tan
1441	XBP1	tan
1442	TXNDC11	tan
1443	EAF2	tan
1444	UBE2J1	tan
1445	MGAT1	tan
1446	POU2AF1	tan
1447	TRADD	tan
1448	DERL1	tan
1449	SEC11C	tan
1450	CYBA	tan
1451	FKBP2	tan
1452	EDEM1	tan
1453	CHPF2	tan
1454	SCAMP5	tan
1455	LY9	tan
1456	PRDM1	tan
1457	CCPG1	tan
1458	AGA	tan
1459	DNAJC1	tan
1460	EDEM2	tan
1461	CD38	tan
1462	DNAJC3	tan
1463	VOPP1	tan
1464	BHLHA15	tan
1465	RALGPS2	tan
1466	FNDC3A	tan
1467	FAM89B	tan
1468	RPN1	tan
1469	GNG7	tan
1470	COBLL1	tan
1471	FBXW7	tan
1472	WDR45	tan
1473	MAPKAPK2	tan
1474	MBNL2	tan
1475	FUT8	tan
1476	ST6GALNAC4	tan
1477	SYVN1	tan
1478	TM9SF1	tan
1479	SPCS2	tan
1480	FBXO18	tan
1481	SSR2	tan
1482	FICD	tan
1483	GTF2A1	tan
1484	RUNX2	tan
1485	ERLEC1	tan
1486	CDV3	tan
1487	ZFAT	tan
1488	ERGIC2	tan
1489	RAB30	tan
1490	TXNDC15	tan
1491	SCPEP1	tan
1492	MANF	tan
1493	PKHD1L1	tan
1494	MEX3C	tan
1495	TTC9	tan
1496	DENND5B	tan
1497	SEC61A1	tan
1498	MOGS	tan
1499	SPCS3	tan
1500	SRPRA	tan
1501	ICAM2	tan
1502	IRF4	tan
1503	TMEM184B	tan
1504	PLD3	tan
1505	KCNA3	tan
1506	RNASE6	tan
1507	KRTCAP2	tan
1508	RAB39B	tan
1509	KCNAB1	tan
1510	CHID1	tan
1511	IFNAR2	tan
1512	ARPC5L	tan
1513	ALDH1L2	tan
1514	SCYL1	tan
1515	SLC1A4	tan
1516	TPST2	tan
1517	ELL2	tan
1518	OSBPL3	tan
1519	ZNF275	tan
1520	HSCB	tan
1521	RASSF1	tan
1522	PREB	tan
1523	ALG9	tan
1524	TRAM2	tan
1525	SMARCB1	tan
1526	KCNN3	tan
1527	TMEM147	tan
1528	SDF2L1	tan
1529	ATF5	tan
1530	SEC14L1	tan
1531	DEF8	tan
1532	CLPTM1L	tan
1533	ATF4	tan
1534	PPIB	tan
1535	FKBP11	tan
1536	FBXO10	tan
1537	BSCL2	tan
1538	UBA5	tan
1539	HAX1	tan
1540	LPIN1	tan
1541	PTP4A3	tan
1542	SERPINI1	tan
1543	CHST15	tan
1544	PDK1	tan
1545	GPX7	tan
1546	LY96	tan
1547	GTF3A	tan
1548	CHST2	tan
1549	PIM2	tan
1550	PABPC4	tan
1551	CDK14	tan
1552	TCF3	tan
1553	JSRP1	tan
1554	MARS	tan
1555	H1FX	tan
1556	SLC3A2	tan
1557	TRMT112	tan
1558	IKBIP	tan
1559	MZB1	tan
1560	BMP6	tan
1561	AARS	tan
1562	PRDX4	tan
1563	SHMT2	tan
1564	VKORC1	tan
1565	SLFN11	tan
1566	ARID3A	tan
1567	SPAG4	tan
1568	RPL22L1	tan
1569	CADM1	tan
1570	PSAT1	tan
1571	PHGDH	tan
1572	CD163	black
1573	FGR	black
1574	TYROBP	black
1575	KCNJ2	black
1576	TNFSF15	black
1577	ALOX5AP	black
1578	CCL4	black
1579	RGS18	black
1580	CD14	black
1581	GZMB	black
1582	LILRB2	black
1583	TAP1	black
1584	GBP2	black
1585	MNDA	black
1586	IL18RAP	black
1587	IFIT2	black
1588	NCF2	black
1589	IGSF6	black
1590	S100A8	black
1591	HCK	black
1592	ETV7	black
1593	GLIPR2	black
1594	IRF1	black
1595	GBP1	black
1596	IL4R	black
1597	FCN1	black
1598	LILRB3	black
1599	RELB	black
1600	ACKR4	black
1601	TLR4	black
1602	GNLY	black
1603	ADAM8	black
1604	VNN2	black
1605	BST1	black
1606	GK	black
1607	NLRP3	black
1608	PLEK	black
1609	IL1B	black
1610	ZFP36	black
1611	CXCL10	black
1612	C3AR1	black
1613	TAGAP	black
1614	TLR2	black
1615	RGS2	black
1616	CFLAR	black
1617	SIDT2	black
1618	PTAFR	black
1619	MCL1	black
1620	TNIP1	black
1621	CLEC4A	black
1622	ITGAX	black
1623	IL18R1	black
1624	ITGAM	black
1625	APOBEC3A	black
1626	RNF19B	black
1627	FCER1G	black
1628	NMI	black
1629	SERTAD1	black
1630	GCA	black
1631	SLC43A2	black
1632	NLRC4	black
1633	C8orf4	black
1634	GPR65	black
1635	NFKBIA	black
1636	RARA	black
1637	MAP2K3	black
1638	FPR3	black
1639	CMTM6	black
1640	NFKB1	black
1641	CTSB	black
1642	TNFRSF1A	black
1643	CDC42EP2	black
1644	SRGN	black
1645	CD274	black
1646	IDO1	black
1647	MSRB1	black
1648	CD300A	black
1649	IL17RA	black
1650	NPL	black
1651	FCGR1B	black
1652	TLR1	black
1653	ADGRE5	black
1654	TRIB1	black
1655	TNFRSF1B	black
1656	IFIT3	black
1657	CXCL5	black
1658	AKR1B1	black
1659	PIK3AP1	black
1660	DUSP1	black
1661	JUNB	black
1662	TRPA1	black
1663	RHOG	black
1664	CXCL11	black
1665	EHD1	black
1666	GPCPD1	black
1667	ABHD5	black
1668	FPR1	black
1669	N4BP1	black
1670	S100A9	black
1671	TRIL	black
1672	LYN	black
1673	HBEGF	black
1674	IRAK3	black
1675	CSF2RA	black
1676	CLEC4E	black
1677	HK3	black
1678	RNF13	black
1679	P2RY13	black
1680	CYP4F3	black
1681	CASP4	black
1682	CEACAM4	black
1683	LILRA1	black
1684	HSPA6	black
1685	ZNF438	black
1686	CXCL6	black
1687	MGAM	black
1688	DUSP5	black
1689	MLKL	black
1690	CD59	black
1691	PEX10	black
1692	LCP2	black
1693	PPP1R3B	black
1694	BID	black
1695	LILRB1	black
1696	SIGLEC5	black
1697	SQSTM1	black
1698	TREML2	black
1699	CPPED1	black
1700	SPATA6	black
1701	FURIN	black
1702	RGS3	black
1703	P2RY6	black
1704	GNG10	black
1705	GLUL	black
1706	TNFRSF10C	black
1707	HSD11B1	black
1708	OSM	black
1709	RNF144B	black
1710	ADGRE3	black
1711	PLAUR	black
1712	MEGF9	black
1713	DDX3X	black
1714	DSE	black
1715	BACH1	black
1716	CSF2RB	black
1717	USP15	black
1718	JAK2	black
1719	H3F3B	black
1720	FFAR2	black
1721	ELL	black
1722	TLR8	black
1723	TMEM88	black
1724	LILRA3	black
1725	PCDH19	black
1726	CNNM2	black
1727	FCGR3B	black
1728	KDM6B	black
1729	TNFAIP3	black
1730	PDE5A	black
1731	CSRNP1	black
1732	ZDHHC18	black
1733	MB21D2	black
1734	CYP26B1	black
1735	CCL7	black
1736	SELE	black
1737	MEFV	black
1738	TLE3	black
1739	ARRB2	black
1740	ALDH1B1	black
1741	SPI1	black
1742	SIGLEC9	black
1743	SBNO2	black
1744	NUDT6	black
1745	GPR84	black
1746	EPHA7	black
1747	AQP9	black
1748	CREM	black
1749	CD80	black
1750	PF4V1	black
1751	FPR2	black
1752	RIT1	black
1753	ZNF789	black
1754	CXCR2	black
1755	PPP1R15A	black
1756	IL1RN	black
1757	ATP13A3	black
1758	TNFAIP1	black
1759	FCGR2A	black
1760	LRRK2	black
1761	DYSF	black
1762	GPR157	black
1763	PSTPIP2	black
1764	AKIRIN2	black
1765	TFE3	black
1766	LILRA5	black
1767	MMP10	black
1768	PROK2	black
1769	SIRPA	black
1770	FTL	black
1771	VNN3	black
1772	NBN	black
1773	S100A12	black
1774	MARCO	black
1775	CSF3	black
1776	RELA	black
1777	OSCAR	black
1778	WISP1	black
1779	SIRPB1	black
1780	PGLYRP1	black
1781	CXCR1	black
1782	ADGRG3	black
1783	LILRA2	black
1784	RNASE2	black
1785	C5AR1	black
1786	CAMP	black
1787	SLC22A4	black
1788	CMTM2	black
1789	PPBP	black
1790	GPR63	black
1791	PGS1	black
1792	ALDH5A1	black
1793	C5AR2	black
1794	PNPLA8	black
1795	TREM1	black
1796	FCAR	black
1797	PFKFB3	black
1798	IL13RA2	black
1799	TSEN54	black
1800	SLC16A10	black
1801	ADGRE2	black
1802	SOCS3	black
1803	FGF2	black
1804	NRG1	black
1805	PISD	black
1806	TPBG	black
1807	PADI4	black
1808	NOCT	black
1809	CSF3R	black
1810	ADAMTS9	black
1811	CCR1	black
1812	ACSL1	black
1813	HLX	black
1814	LRRC4	black
1815	ARID5A	black
1816	PELO	black
1817	HAPLN3	black
1818	NR4A3	black
1819	CLEC5A	black
1820	GAL3ST4	black
1821	IL24	black
1822	PPIF	black
1823	GADD45B	black
1824	PDE4B	black
1825	IER2	black
1826	CEMIP	black
1827	NFAM1	black
1828	DNAAF1	black
1829	IL1A	black
1830	RNF175	black
1831	CSF2	black
1832	GPHN	black
1833	DNAH17	black
1834	CACNA2D2	black
1835	RAB39A	black
1836	SOD2	black
1837	PHC2	black
1838	HECW2	black
1839	RNF24	black
1840	ALPL	black
1841	HAS1	black
1842	UBASH3B	black
1843	KCNJ15	black
1844	STC1	black
1845	BEST1	black
1846	IL1RAP	black
1847	HELZ2	black
1848	TREML4	black
1849	CD55	black
1850	NAMPT	black
1851	PTGES	black
1852	DIO2	black
1853	SLC25A37	black
1854	CLEC4D	black
1855	CEBPB	black
1856	DRAM1	black
1857	GABARAPL1	black
1858	SSH1	black
1859	KYNU	black
1860	HCAR3	black
1861	STEAP4	black
1862	MAFF	black
1863	GRINA	black
1864	CASS4	black
1865	AGTRAP	black
1866	SLC7A11	black
1867	PILRA	black
1868	RHOB	black
1869	BMP4	black
1870	EGR3	black
1871	ZNF195	black
1872	DGAT2	black
1873	CYP27B1	black
1874	SLC39A1	black
1875	XPO6	black
1876	ROPN1L	black
1877	F5	black
1878	HGF	black
1879	DUSP2	black
1880	OLR1	black
1881	BATF3	black
1882	NINJ1	black
1883	RIPK2	black
1884	ERRFI1	black
1885	ADGRE1	black
1886	BCL6	black
1887	MPP1	black
1888	LIN7A	black
1889	MUCL1	black
1890	TGFB2	black
1891	INHBA	black
1892	USP37	black
1893	PLK3	black
1894	BCL2A1	black
1895	MAP4K4	black
1896	GLA	black
1897	IER3	black
1898	PIM1	black
1899	MX2	black
1900	HIF1A	black
1901	PTGS2	black
1902	ARNTL2	black
1903	SMOX	black
1904	AGO2	black
1905	TTYH3	black
1906	PHLDA1	black
1907	WARS	black
1908	SLC7A5	black
1909	GNA15	black
1910	IL6	black
1911	SAMSN1	black
1912	CREB5	black
1913	FOSL1	black
1914	ACSL4	black
1915	SNX5	black
1916	E2F6	black
1917	SLC2A3	black
1918	SERPINE1	black
1919	PLAU	black
1920	S100A2	black
1921	G0S2	black
1922	CXCL8	black
1923	SERPINB2	black
1924	MMP3	black
1925	ICAM1	black
1926	IL11	black
1927	PYGL	black
1928	SMOC1	black
1929	LIN28A	black
1930	PDPN	black
1931	PFKFB4	black
1932	SNAI1	black
1933	NFE4	black
1934	GFPT2	black
1935	TNFRSF11B	black
1936	MMP1	black
1937	ANXA1	black
1938	DDIT4	black
1939	PMAIP1	black
1940	TNFRSF12A	black
1941	HAMP	black
1942	SPHK1	black
1943	DUSP4	black
1944	TM4SF1	black
1945	NNMT	black
1946	FZD10	black
1947	EGR1	black
1948	BASP1	black
1949	FJX1	black
1950	VASN	black
1951	DKK1	black
1952	ORM1	black
1953	PTX3	black
1954	NFE2	black
1955	APOA2	black
1956	SPP1	black
1957	FST	black
1958	TFPI2	black
1959	AQP1	red
1960	ADCY4	red
1961	ACTA2	red
1962	TMEM204	red
1963	CD34	red
1964	RGS5	red
1965	PECAM1	red
1966	ITIH5	red
1967	SYNPO	red
1968	CXCL12	red
1969	C1S	red
1970	ISLR	red
1971	PLVAP	red
1972	RUNX1T1	red
1973	FOXF1	red
1974	PLXDC1	red
1975	ENTPD1	red
1976	CTSK	red
1977	ESAM	red
1978	CD93	red
1979	ROBO4	red
1980	GUCY1A3	red
1981	ECSCR	red
1982	MMRN2	red
1983	ASPN	red
1984	CXorf36	red
1985	TSPAN11	red
1986	FBLN1	red
1987	CILP	red
1988	FRMD4A	red
1989	TEK	red
1990	DCN	red
1991	SLC24A3	red
1992	PAPLN	red
1993	S1PR1	red
1994	GRK5	red
1995	CDH11	red
1996	TAGLN	red
1997	PCDH17	red
1998	BMPR2	red
1999	WNT2B	red
[truncated: 5,502 more rows]
