# Supplementary material for: Disulfidptosis and Its Hub Gene Slc3a2 Involved in Ulcerative Colitis Pathogenesis, Disease Progression, and Patient Responses to Biologic Therapies
Source: Int J Mol Sci. 2024 Dec 17;25(24):13506. doi: 10.3390/ijms252413506 (PMC11728241; doi:10.3390/ijms252413506)
Supplement: Supplementary file 1 [file ijms-25-13506-s001.zip › tablet S5 Interaction information of DEGs, DRGs, and module genes.xlsx]

## Sheet: Sheet 1
elements
